# Supplementary material for: (E)-3-(2-Chloro­phen­yl)-1-(3-methoxy­phen­yl)prop-2-en-1-one
Source: Acta Crystallogr Sect E Struct Rep Online. 2008 Jul 19;64(Pt 8):o1525. doi: 10.1107/S1600536808021910 (PMC2962150; doi:10.1107/S1600536808021910)
Supplement: Supplementary file 2 [file e-64-o1525-Isup2.hkl]

#
# h,k,l, Fc-squared, Fo-squared, sigma(Fo-squared) and status flag
#
data_I
_shelx_title ' patil132_0m in P-1  (100K)'
_shelx_refln_list_code          4
_shelx_F_calc_maximum      156.41
_exptl_crystal_F_000       284.00
_reflns_d_resolution_high  0.6767
 
loop_
 _symmetry_equiv_pos_as_xyz
 'x, y, z'
 '-x, -y, -z'
 
_cell_length_a     7.7352
_cell_length_b     8.1405
_cell_length_c    10.7411
_cell_angle_alpha  87.392
_cell_angle_beta   82.147
_cell_angle_gamma  74.794
 
_shelx_F_squared_multiplier     1.000
 
loop_
 _refln_index_h
 _refln_index_k
 _refln_index_l
 _refln_F_squared_calc
 _refln_F_squared_meas
 _refln_F_squared_sigma
 _refln_observed_status
   1   0   0       28.41       30.69      0.72 o
   2   0   0        1.59        2.24      0.35 o
   3   0   0      457.59      482.15      4.72 o
   4   0   0      104.84      113.33      1.57 o
   5   0   0       40.54       53.34      1.13 o
   6   0   0      126.88      130.55      2.23 o
   7   0   0       14.47       13.76      1.13 o
   8   0   0       18.59       18.10      1.58 o
   9   0   0        0.08        0.02      1.10 o
  10   0   0      119.66      134.26      4.17 o
 -10   1   0       37.74       41.90      4.32 o
  -9   1   0        6.59        6.51      1.39 o
  -8   1   0       96.22       99.47      2.95 o
  -7   1   0      102.10      114.62      2.92 o
  -6   1   0       32.00       32.65      1.46 o
  -5   1   0       46.95       45.73      1.87 o
  -4   1   0       15.02        4.94      0.62 o
  -3   1   0       39.05       38.15      1.64 o
  -2   1   0      199.72      215.99      3.19 o
  -1   1   0      175.02      172.64      2.62 o
   0   1   0        0.29       -0.09      0.09 o
   1   1   0        2.30       -0.69      0.69 o
   2   1   0       40.49       35.49      0.64 o
   3   1   0       46.42       38.68      0.79 o
   4   1   0       23.02       18.60      0.68 o
   5   1   0        3.77        3.06      0.71 o
   6   1   0       43.95       40.53      1.23 o
   7   1   0      184.96      194.40      4.22 o
   8   1   0       18.80       21.55      1.69 o
   9   1   0       35.51       38.83      2.77 o
  10   1   0       28.41       32.57      2.40 o
  11   1   0        0.01       -1.92      1.92 o
 -10   2   0        4.01        4.43      4.18 o
  -9   2   0        1.24        0.74      1.87 o
  -8   2   0       81.01       87.01      6.15 o
  -7   2   0       65.98       78.89      5.29 o
  -6   2   0       74.55       69.74      3.25 o
  -5   2   0        3.31        4.45      1.06 o
  -4   2   0      313.59      329.90      5.20 o
  -3   2   0      156.20      186.32      3.82 o
  -2   2   0       28.34       25.04      0.95 o
  -1   2   0     1909.51     1902.97     13.94 o
   0   2   0      221.98      254.68      2.39 o
   1   2   0      521.32      557.31      4.14 o
   2   2   0    24463.67    26187.50    172.23 o
   3   2   0       84.81       77.32      1.19 o
   4   2   0        4.82        5.70      0.42 o
   5   2   0       76.13       81.89      1.57 o
   6   2   0      119.50      128.38      2.41 o
   7   2   0        2.39        2.36      0.95 o
   8   2   0        1.97        1.53      0.98 o
   9   2   0      112.31      117.46      3.71 o
  10   2   0        2.09        2.20      2.01 o
  11   2   0        0.72        0.17      1.38 o
  -7   3   0        8.02        6.61      2.29 o
  -6   3   0       46.12       42.20      2.69 o
  -5   3   0      359.82      394.02      6.93 o
  -4   3   0       24.02       24.60      1.94 o
  -3   3   0        2.97        4.17      0.44 o
  -2   3   0       36.79       56.18      0.80 o
  -1   3   0      205.03      215.25      1.85 o
   0   3   0      103.83       97.07      1.17 o
   1   3   0       23.24       35.32      0.59 o
   2   3   0       10.00       12.46      0.41 o
   3   3   0       38.13       44.44      0.71 o
   4   3   0        7.10       13.09      0.54 o
   5   3   0      169.63      160.21      1.95 o
   6   3   0        8.48        5.02      0.64 o
   7   3   0       18.61       18.27      1.90 o
   8   3   0       34.66       36.65      2.23 o
   9   3   0      176.23      182.99      5.57 o
  10   3   0        0.11        0.32      1.27 o
  11   3   0       19.33       19.61      7.58 o
  -9   4   0       10.23        4.97      3.13 o
  -8   4   0       39.20       40.73      4.89 o
  -7   4   0       20.80       24.88      3.75 o
  -6   4   0        7.93       10.09      2.54 o
  -5   4   0      172.23      171.34      4.00 o
  -4   4   0        8.89        7.61      0.84 o
  -3   4   0       12.16       11.45      0.53 o
  -2   4   0      237.73      239.25      2.27 o
  -1   4   0      116.92      129.86      1.48 o
   0   4   0        3.05        2.71      0.33 o
   1   4   0     1066.29     1053.91      7.41 o
   2   4   0     1547.63     1646.53     11.16 o
   3   4   0     1973.48     2154.21     15.37 o
   4   4   0     2164.48     2369.19     15.96 o
   5   4   0      131.64      127.10      1.66 o
   6   4   0        2.58        3.14      0.48 o
   7   4   0       16.50       21.89      1.43 o
   8   4   0       77.28       77.71      2.50 o
   9   4   0       26.69       30.04      1.93 o
  10   4   0        6.65        6.81      1.73 o
  11   4   0      102.42      106.80      6.38 o
  -8   5   0       52.21       62.56      5.96 o
  -7   5   0       19.68       21.83      3.89 o
  -6   5   0      144.42      151.39      7.14 o
  -5   5   0        4.04        2.18      0.77 o
  -4   5   0        0.01       -0.51      0.57 o
  -3   5   0      391.14      390.82      4.15 o
  -2   5   0       72.91       70.42      1.35 o
  -1   5   0       63.57       71.69      1.61 o
   0   5   0       43.00       55.09      1.06 o
   1   5   0       65.99       66.10      1.02 o
   2   5   0        8.47        8.19      0.41 o
   3   5   0        1.51        4.09      0.37 o
   4   5   0       32.87       31.01      0.80 o
   5   5   0       53.21       54.81      1.11 o
   6   5   0       17.57       19.74      0.99 o
   7   5   0       78.72       77.39      2.18 o
   8   5   0       18.07       16.65      1.73 o
   9   5   0       23.24       19.92      2.00 o
  10   5   0       26.19       30.32      3.22 o
  11   5   0       79.64       80.62      4.60 o
  -7   6   0        2.72        2.43      2.83 o
  -6   6   0      102.52      100.16      6.94 o
  -5   6   0       32.56       36.21      1.90 o
  -4   6   0        9.41       14.19      1.54 o
  -3   6   0       88.22       85.99      3.15 o
  -2   6   0       40.63       38.68      1.43 o
  -1   6   0       83.35       84.42      1.45 o
   0   6   0       54.09       52.54      1.16 o
   1   6   0        0.47        0.41      0.39 o
   2   6   0       36.50       39.69      0.88 o
   3   6   0      201.89      200.12      2.23 o
   4   6   0     1196.92     1217.40      9.60 o
   5   6   0     1298.95     1345.89     10.86 o
   6   6   0      154.70      157.90      2.79 o
   7   6   0       47.84       46.56      1.66 o
   8   6   0        0.02       -0.03      0.70 o
   9   6   0        7.02        6.70      1.53 o
  10   6   0       24.37       26.63      3.09 o
  -7   7   0       51.59       46.80      6.05 o
  -6   7   0       54.22       52.29      6.71 o
  -5   7   0       12.91       15.19      1.85 o
  -4   7   0      179.28      196.11      5.32 o
  -3   7   0        3.91        2.02      0.81 o
  -2   7   0        0.00        1.15      0.69 o
  -1   7   0      133.23      129.08      2.39 o
   0   7   0      107.98      106.51      2.05 o
   1   7   0      122.58      131.10      1.98 o
   2   7   0       14.10       14.58      0.92 o
   3   7   0       13.15       12.15      0.72 o
   4   7   0        2.78        2.90      0.57 o
   5   7   0        1.50        1.65      0.65 o
   6   7   0       45.48       47.60      1.58 o
   7   7   0        9.28        9.56      1.02 o
   8   7   0        1.43        2.96      0.92 o
   9   7   0        3.12        2.28      1.17 o
  10   7   0       29.79       26.21      3.47 o
  -6   8   0       13.73       10.36      1.98 o
  -5   8   0        1.49        3.30      1.46 o
  -4   8   0       59.81       65.70      3.29 o
  -3   8   0        0.00        0.46      0.97 o
  -2   8   0       36.43       34.21      1.72 o
  -1   8   0       46.70       51.11      1.72 o
   0   8   0       76.50       74.90      2.13 o
   1   8   0       74.28       72.28      1.85 o
   2   8   0        1.01        0.94      0.58 o
   3   8   0       49.30       49.77      1.99 o
   4   8   0       40.13       42.12      1.32 o
   5   8   0       67.63       68.65      1.94 o
   6   8   0      317.85      301.09      4.85 o
   7   8   0      430.93      415.82      7.78 o
   8   8   0        5.30        8.72      1.74 o
   9   8   0       10.92       12.80      3.09 o
  10   8   0        0.76        0.27      2.73 o
  -5   9   0       58.02       58.59      4.02 o
  -4   9   0       20.43       30.67      2.79 o
  -3   9   0       18.80       20.32      2.95 o
  -2   9   0       54.37       57.07      2.53 o
  -1   9   0        9.76        9.52      1.30 o
   0   9   0        3.79        3.23      0.94 o
   1   9   0       25.20       26.37      1.56 o
   2   9   0       67.84       65.38      1.96 o
   3   9   0      146.22      138.90      2.60 o
   4   9   0        3.04        2.24      0.69 o
   5   9   0        3.32        2.96      0.90 o
   6   9   0        0.94        1.63      0.86 o
   7   9   0        1.20        2.84      1.27 o
   8   9   0        2.78        6.54      1.68 o
   9   9   0        3.13        3.61      1.69 o
  -3  10   0        7.53        5.50      1.98 o
  -2  10   0        9.10        6.62      2.04 o
  -1  10   0       13.84       12.67      1.67 o
   0  10   0       22.72       23.30      2.50 o
   1  10   0       58.85       60.27      2.50 o
   2  10   0       34.22       37.72      1.92 o
   3  10   0       23.81       20.47      1.85 o
   4  10   0        4.18        3.31      1.37 o
   5  10   0       47.75       47.86      1.99 o
   6  10   0        4.80        3.17      1.11 o
   7  10   0       74.99       73.09      2.51 o
   8  10   0        9.90        8.34      2.21 o
  -1  11   0       43.75       39.67      3.30 o
   0  11   0        0.79        0.70      1.64 o
   1  11   0       25.86       23.87      2.45 o
   2  11   0        0.67        1.63      1.34 o
   3  11   0        9.21       10.74      2.03 o
   4  11   0       26.26       28.15      2.58 o
   5  11   0       90.78       84.46      5.62 o
   6  11   0        1.09        0.83      1.42 o
   7  11   0        0.02        0.68      1.76 o
   3  12   0       47.70       49.96      5.86 o
  -6 -11   1        0.68        3.12      1.55 o
  -5 -11   1        0.67        1.26      1.66 o
  -4 -11   1       12.72       10.70      3.08 o
  -3 -11   1       36.27       34.84      2.80 o
  -2 -11   1        0.01        0.65      1.60 o
  -1 -11   1       21.51       19.91      2.27 o
   0 -11   1        2.78        4.32      1.74 o
   1 -11   1        7.51        9.37      2.86 o
  -8 -10   1      307.85      296.34     15.49 o
  -7 -10   1       33.88       31.39      2.03 o
  -6 -10   1       24.09       21.06      1.62 o
  -5 -10   1       12.58       14.52      1.69 o
  -4 -10   1       46.77       48.89      2.42 o
  -3 -10   1       10.73       11.61      1.55 o
  -2 -10   1        2.50        2.65      1.10 o
  -1 -10   1       24.64       23.25      1.87 o
   0 -10   1        4.63        3.09      1.30 o
   1 -10   1       58.65       63.52      3.00 o
   2 -10   1      145.38      161.49      8.31 o
   3 -10   1        2.81        0.27      4.68 o
  -9  -9   1        6.45        4.99      2.12 o
  -8  -9   1      113.68      110.96      4.12 o
  -7  -9   1        0.20        1.90      1.32 o
  -6  -9   1       16.83       11.27      1.27 o
  -5  -9   1       70.81       72.73      2.69 o
  -4  -9   1        2.04        1.47      0.64 o
  -3  -9   1        0.66        0.96      0.72 o
  -2  -9   1       15.42       14.16      1.17 o
  -1  -9   1        1.35        2.14      0.94 o
   0  -9   1       36.61       37.96      1.80 o
   1  -9   1        6.08        5.75      1.26 o
   2  -9   1       43.66       41.56      3.21 o
   3  -9   1       15.35       16.16      1.99 o
   4  -9   1        2.61        4.02      1.84 o
   5  -9   1        7.74        8.67      2.43 o
  -9  -8   1        1.18        3.14      2.33 o
  -8  -8   1       15.42       13.34      1.91 o
  -7  -8   1      107.30      100.84      3.64 o
  -6  -8   1      627.92      636.31      8.23 o
  -5  -8   1       32.64       30.00      1.56 o
  -4  -8   1       35.90       34.72      1.29 o
  -3  -8   1        4.78        5.46      0.63 o
  -2  -8   1      195.42      192.63      3.48 o
  -1  -8   1       25.97       24.79      1.99 o
   0  -8   1        0.15        0.71      0.74 o
   1  -8   1      142.14      138.16      2.74 o
   2  -8   1        0.56        1.64      0.91 o
   3  -8   1       48.34       53.32      4.04 o
   4  -8   1      219.53      237.55      8.15 o
   5  -8   1        1.62        3.76      1.59 o
   6  -8   1        0.03        1.50      1.58 o
 -10  -7   1        3.01        2.14      2.81 o
  -9  -7   1      114.77      113.23      3.45 o
  -8  -7   1        7.00        8.57      1.19 o
  -7  -7   1        0.97        1.25      0.76 o
  -6  -7   1      153.49      151.87      2.75 o
  -5  -7   1       43.70       45.55      1.41 o
  -4  -7   1        0.14        0.49      0.48 o
  -3  -7   1      140.09      138.32      2.00 o
  -2  -7   1       11.11        9.95      0.60 o
  -1  -7   1        4.31        3.76      0.56 o
   0  -7   1       34.78       35.10      1.21 o
   1  -7   1       93.19       94.22      2.50 o
   2  -7   1      155.26      150.83      3.05 o
   3  -7   1        3.41        2.11      0.79 o
   4  -7   1       52.26       50.47      2.67 o
   5  -7   1        0.53        1.39      1.32 o
   6  -7   1        0.07        1.53      1.93 o
   7  -7   1       25.30       25.24      2.35 o
 -10  -6   1       11.90       12.33      2.47 o
  -9  -6   1        6.95        6.27      1.52 o
  -8  -6   1       20.84       24.29      2.24 o
  -7  -6   1       17.19       20.04      1.33 o
  -6  -6   1       74.58       75.58      1.92 o
  -5  -6   1      936.93      966.65      8.60 o
  -4  -6   1      571.23      610.10      6.76 o
  -3  -6   1       13.28       14.37      0.77 o
  -2  -6   1       14.55       17.77      0.83 o
  -1  -6   1        4.02        3.08      0.46 o
   0  -6   1      374.33      378.46      3.37 o
   1  -6   1       57.21       50.67      1.41 o
   2  -6   1       24.58       23.63      1.47 o
   3  -6   1      425.79      411.44      8.53 o
   4  -6   1        0.02        0.39      0.81 o
   5  -6   1       88.02      102.03      3.11 o
   6  -6   1      110.18      114.92      3.77 o
   7  -6   1        3.82        3.60      1.42 o
   8  -6   1        0.40        0.05      3.13 o
 -11  -5   1       11.71       10.49      2.67 o
 -10  -5   1        0.81        1.63      1.46 o
  -9  -5   1        0.00        0.78      1.21 o
  -8  -5   1        0.06        0.41      1.00 o
  -7  -5   1      295.66      293.77      4.57 o
  -6  -5   1      112.75      120.81      2.53 o
  -5  -5   1       68.92       70.19      1.28 o
  -4  -5   1       55.24       55.45      1.13 o
  -3  -5   1      369.29      388.52      3.15 o
  -2  -5   1       46.89       39.51      0.78 o
  -1  -5   1      255.84      244.55      2.28 o
   0  -5   1       86.09       74.03      1.16 o
   1  -5   1       21.61       19.63      0.75 o
   2  -5   1        9.70        9.32      0.59 o
   3  -5   1      260.43      257.46      3.38 o
   4  -5   1       86.17       80.55      2.71 o
   5  -5   1       31.82       33.04      1.86 o
   6  -5   1       20.26       20.20      1.70 o
   7  -5   1        8.35        6.44      1.42 o
   8  -5   1        3.65        8.23      3.35 o
 -11  -4   1       14.04       17.17      2.75 o
 -10  -4   1        1.14        0.46      1.39 o
  -9  -4   1       89.67       93.78      4.05 o
  -8  -4   1        2.71        2.04      1.12 o
  -7  -4   1        6.55        7.68      1.23 o
  -6  -4   1       41.46       49.33      1.42 o
  -5  -4   1       58.59       61.26      1.20 o
  -4  -4   1      422.24      447.45      3.61 o
  -3  -4   1     5243.26     5748.13     37.49 o
  -2  -4   1      235.21      257.32      2.75 o
  -1  -4   1      377.65      363.40      2.81 o
   0  -4   1       61.57       54.29      0.90 o
   1  -4   1        9.45        6.91      0.42 o
   2  -4   1      397.25      424.20      3.69 o
   3  -4   1      123.88      107.89      1.53 o
   4  -4   1       24.42       22.98      0.99 o
   5  -4   1      413.60      397.83      7.58 o
   6  -4   1       30.30       25.02      3.45 o
   7  -4   1      201.45      222.39     10.15 o
   8  -4   1       15.15       10.28      3.27 o
   9  -4   1       14.15       13.12      3.86 o
 -11  -3   1        2.24        3.72      2.35 o
 -10  -3   1        9.52       10.25      2.22 o
  -9  -3   1       61.31       58.62      2.82 o
  -8  -3   1        3.79        3.86      0.96 o
  -7  -3   1       94.58       93.96      2.46 o
  -6  -3   1       65.07       68.70      1.76 o
  -5  -3   1      382.32      413.69      3.77 o
  -4  -3   1      816.96      914.30      7.36 o
  -3  -3   1      432.79      443.47      3.45 o
  -2  -3   1        8.15        3.97      0.25 o
  -1  -3   1      751.10      766.96      5.56 o
   0  -3   1      264.24      256.53      2.28 o
   1  -3   1      508.53      489.44      4.39 o
   2  -3   1      286.86      269.22      2.28 o
   3  -3   1        2.30        2.45      0.33 o
   4  -3   1      118.07      121.64      1.69 o
   5  -3   1      119.53      119.23      2.30 o
   6  -3   1        0.04        1.15      0.71 o
   7  -3   1       32.34       30.22      2.51 o
   8  -3   1       18.64       24.40      2.27 o
 -11  -2   1        0.64        3.91      2.24 o
 -10  -2   1        1.22       -0.27      1.34 o
  -9  -2   1       29.65       31.08      1.76 o
  -8  -2   1        6.27        3.91      1.19 o
  -7  -2   1      214.49      216.03      4.56 o
  -6  -2   1        0.80        2.28      0.71 o
  -5  -2   1        0.47        0.02      0.39 o
  -4  -2   1      192.92      217.23      2.79 o
  -3  -2   1      157.66      179.06      1.77 o
  -2  -2   1     1338.43     1403.97     10.06 o
  -1  -2   1    16065.06    16807.79    110.84 o
   0  -2   1      360.90      328.90      3.15 o
   1  -2   1      636.73      612.06      5.23 o
   2  -2   1      616.35      614.66      5.45 o
   3  -2   1        6.22        3.99      0.41 o
   4  -2   1      182.43      208.05      3.77 o
   5  -2   1      304.80      303.86      6.70 o
   6  -2   1       36.06       34.28      1.51 o
   7  -2   1      113.35      114.15      3.35 o
   8  -2   1       81.07       79.81      6.44 o
   9  -2   1      151.12      170.12      9.53 o
  10  -2   1        1.30        1.69      1.62 o
 -11  -1   1        3.26        1.24      2.02 o
 -10  -1   1        6.01        7.20      1.28 o
  -9  -1   1        0.03       -1.04      1.04 o
  -8  -1   1       10.15        6.41      1.41 o
  -7  -1   1       98.67      111.93      3.04 o
  -6  -1   1       58.13       57.59      1.39 o
  -5  -1   1      916.16     1024.20      9.12 o
  -4  -1   1      410.35      429.50      4.13 o
  -3  -1   1      489.05      529.32      5.28 o
  -2  -1   1     1882.13     2087.92     17.55 o
  -1  -1   1      202.46      218.65      1.95 o
   0  -1   1      246.20      237.36      2.40 o
   1  -1   1      550.88      529.67      7.59 o
   2  -1   1      767.12      780.15      7.29 o
   3  -1   1      611.24      606.44      5.89 o
   4  -1   1      270.65      266.56      3.04 o
   5  -1   1      202.74      214.65      3.11 o
   6  -1   1      546.42      565.90      8.64 o
   7  -1   1       40.48       46.43      2.70 o
   8  -1   1       10.37       11.30      1.42 o
   9  -1   1        0.73       -0.38      1.38 o
  10  -1   1       14.84       14.63      1.97 o
 -10   0   1       75.13       78.77      3.27 o
  -9   0   1       37.50       43.16      2.34 o
  -8   0   1       60.11       60.84      5.28 o
  -7   0   1       81.12       80.61      2.48 o
  -6   0   1        5.52        5.32      0.64 o
  -5   0   1      270.53      282.32      3.04 o
  -4   0   1       24.97       36.62      0.91 o
  -3   0   1       90.24       86.87      1.53 o
  -2   0   1      612.86      650.80      9.21 o
  -1   0   1     1786.08     1880.42     21.56 o
   1   0   1     5446.88     5632.25     47.96 o
   2   0   1      893.26      937.23      8.22 o
   3   0   1      500.53      544.33      5.75 o
   4   0   1      466.76      513.77      5.63 o
   5   0   1        5.99        7.29      0.94 o
   6   0   1        3.99        3.11      0.76 o
   7   0   1      447.73      471.92      6.89 o
   8   0   1      170.27      181.01      5.58 o
   9   0   1       44.00       45.64      2.73 o
  10   0   1       20.47       18.88      2.08 o
 -10   1   1        5.09        2.86      1.78 o
  -9   1   1        1.73        1.61      1.29 o
  -8   1   1        0.31        1.46      1.08 o
  -7   1   1       64.83       71.49      3.57 o
  -6   1   1        0.10       -0.19      1.61 o
  -5   1   1       81.55       90.32      2.25 o
  -4   1   1      340.71      359.25      6.69 o
  -3   1   1     3010.48     3316.62     91.41 o
  -2   1   1      502.14      508.06      7.64 o
  -1   1   1     1383.95     1408.17     13.28 o
   0   1   1      134.62      141.45      1.44 o
   1   1   1        0.92        1.22      0.18 o
   2   1   1      323.72      368.85      3.33 o
   3   1   1      236.15      266.95      2.63 o
   4   1   1      216.05      221.70      3.03 o
   5   1   1      558.44      577.13      6.01 o
   6   1   1      211.00      218.48      3.42 o
   7   1   1      223.61      241.67      4.92 o
   8   1   1      436.75      471.03     10.17 o
   9   1   1       34.42       39.42      2.38 o
  10   1   1       12.57       12.04      1.84 o
  11   1   1        1.73        4.12      3.31 o
  -9   2   1       75.21       82.06      5.44 o
  -8   2   1       46.23       48.44      3.56 o
  -7   2   1      196.45      201.80      8.99 o
  -6   2   1      130.76      116.98     10.28 o
  -5   2   1      319.51      331.13      8.06 o
  -4   2   1       10.62       12.08      1.08 o
  -3   2   1      148.67      153.49      3.03 o
  -2   2   1       26.19       33.72      0.98 o
  -1   2   1      165.53      160.60      1.88 o
   0   2   1        3.90        3.32      0.54 o
   1   2   1     5685.78     5880.15     43.94 o
   2   2   1     2402.29     2723.25     18.04 o
   3   2   1       12.56       22.64      0.83 o
   4   2   1      214.33      222.09      2.62 o
   5   2   1      195.74      201.89      2.47 o
   6   2   1      217.59      231.20      3.30 o
   7   2   1        2.76        2.59      0.82 o
   8   2   1        1.52        2.98      1.11 o
   9   2   1      186.03      189.51      4.81 o
  10   2   1       86.00       91.12      3.59 o
  11   2   1       56.63       61.83      3.88 o
  -9   3   1      109.97      144.37      8.88 o
  -8   3   1       12.12        6.91      2.75 o
  -7   3   1       13.19       16.08      1.99 o
  -6   3   1       51.12       38.37      2.11 o
  -5   3   1      261.28      266.69      5.34 o
  -4   3   1        1.34        0.73      0.48 o
  -3   3   1       22.11       21.10      0.88 o
  -2   3   1     1346.30     1424.09     12.06 o
  -1   3   1     2075.71     2157.87     15.92 o
   0   3   1        1.05        0.72      0.22 o
   1   3   1     1151.44     1157.45      8.41 o
   2   3   1        0.65        0.78      0.20 o
   3   3   1       59.15       56.72      0.90 o
   4   3   1      266.15      274.98      2.67 o
   5   3   1       34.96       36.21      0.91 o
   6   3   1        8.39        9.10      0.66 o
   7   3   1      253.62      258.85      4.62 o
   8   3   1      271.68      270.82      5.75 o
   9   3   1       57.90       58.39      4.02 o
  10   3   1      162.63      171.29      4.94 o
  11   3   1       13.76       14.79      2.01 o
  -8   4   1       32.03       27.77      4.29 o
  -7   4   1      143.33      134.78      5.42 o
  -6   4   1      104.79       99.30      4.32 o
  -5   4   1      180.97      164.35      3.10 o
  -4   4   1       94.15       85.32      1.76 o
  -3   4   1      512.33      496.68      5.35 o
  -2   4   1       32.09       40.90      0.83 o
  -1   4   1        0.75        1.93      0.31 o
   0   4   1      114.75      114.76      1.44 o
   1   4   1        0.21        0.29      0.21 o
   2   4   1      201.58      208.14      1.86 o
   3   4   1     1698.80     1790.98     12.60 o
   4   4   1      733.69      846.77      6.16 o
   5   4   1       66.46       66.07      1.26 o
   6   4   1       21.72       21.15      0.85 o
   7   4   1       69.99       68.10      2.33 o
   8   4   1       44.47       47.67      2.48 o
   9   4   1        6.42        3.71      1.47 o
  10   4   1        9.20       10.88      1.56 o
  11   4   1        6.35       10.34      2.05 o
  -8   5   1       28.14       33.04      4.91 o
  -7   5   1       53.95       63.24      5.61 o
  -6   5   1       34.30       31.44      2.96 o
  -5   5   1        4.69        7.38      1.31 o
  -4   5   1       34.03       20.91      1.03 o
  -3   5   1      224.29      217.40      2.74 o
  -2   5   1       13.89       16.89      0.68 o
  -1   5   1        8.21       12.00      0.64 o
   0   5   1     1720.77     1734.06     14.22 o
   1   5   1      560.52      564.44      4.63 o
   2   5   1        3.52        3.71      0.33 o
   3   5   1      220.92      227.17      2.37 o
   4   5   1        2.68        2.02      0.34 o
   5   5   1       41.75       41.91      0.95 o
   6   5   1      153.86      153.26      2.17 o
   7   5   1        4.87        4.87      0.68 o
   8   5   1        6.37        9.27      1.09 o
   9   5   1       80.75       82.13      2.82 o
  10   5   1      272.17      271.46      6.56 o
  11   5   1        0.90        2.33      2.16 o
  -7   6   1        5.84        7.48      3.24 o
  -6   6   1       40.55       53.09      5.48 o
  -5   6   1       54.77       49.13      2.05 o
  -4   6   1      306.20      294.05      4.91 o
  -3   6   1       93.27       85.75      2.08 o
  -2   6   1       97.72       89.48      1.87 o
  -1   6   1      328.46      317.08      3.64 o
   0   6   1       10.55       13.76      0.94 o
   1   6   1       85.65       89.41      1.55 o
   2   6   1      196.97      189.45      2.07 o
   3   6   1        0.21        0.85      0.37 o
   4   6   1       37.80       37.60      1.00 o
   5   6   1       88.23       90.24      2.07 o
   6   6   1       73.26       78.86      1.60 o
   7   6   1       35.35       35.31      1.65 o
   8   6   1        0.01        0.82      0.75 o
   9   6   1       15.07       14.11      3.10 o
  10   6   1        0.09        1.04      1.45 o
  11   6   1       32.92       35.82      4.48 o
  -7   7   1        7.55        7.29      3.54 o
  -6   7   1       31.61       37.27      5.21 o
  -5   7   1       10.56       11.54      2.96 o
  -4   7   1        4.57        7.57      1.23 o
  -3   7   1       36.80       32.24      1.55 o
  -2   7   1        1.17        2.73      0.76 o
  -1   7   1       99.09       98.44      1.87 o
   0   7   1       24.87       28.04      1.17 o
   1   7   1        8.76        8.76      0.71 o
   2   7   1      924.98      935.03      8.47 o
   3   7   1      196.34      195.77      2.46 o
   4   7   1        1.79        2.16      0.48 o
   5   7   1       26.96       28.59      1.12 o
   6   7   1        0.06        1.26      0.56 o
   7   7   1        4.88        6.51      0.99 o
   8   7   1       72.62       71.85      2.17 o
   9   7   1        5.00        6.95      1.18 o
  10   7   1        8.25       11.86      1.98 o
  -6   8   1       67.28       69.98      7.61 o
  -5   8   1       19.05       17.92      2.12 o
  -4   8   1       13.37       11.67      1.84 o
  -3   8   1        4.09        1.76      1.02 o
  -2   8   1      317.54      316.74      7.99 o
  -1   8   1       63.80       64.63      2.06 o
   0   8   1      107.07      103.92      2.47 o
   1   8   1      101.63       98.70      2.54 o
   2   8   1        4.29        5.29      0.75 o
   3   8   1       61.76       58.52      1.36 o
   4   8   1       44.14       44.87      1.54 o
   5   8   1       41.30       40.28      1.57 o
   6   8   1        7.85        6.73      1.03 o
   7   8   1       33.15       32.50      1.72 o
   8   8   1        4.17        4.27      1.25 o
   9   8   1       17.57       16.50      1.82 o
  10   8   1        2.98        1.92      2.73 o
  -4   9   1        4.16        1.63      1.77 o
  -3   9   1        5.50        5.65      1.44 o
  -2   9   1       13.70       11.02      1.62 o
  -1   9   1      111.04      108.09      2.95 o
   0   9   1       17.38       17.02      1.50 o
   1   9   1       34.36       35.70      1.76 o
   2   9   1       25.32       26.60      1.50 o
   3   9   1        0.09        1.06      0.67 o
   4   9   1      319.82      312.26      5.05 o
   5   9   1       85.70       86.06      2.23 o
   6   9   1        0.15        0.01      0.76 o
   7   9   1       11.33       10.22      1.26 o
   8   9   1        4.05        2.17      1.17 o
   9   9   1        2.09        0.44      1.51 o
  -3  10   1       39.45       34.42      3.17 o
  -2  10   1       12.25       17.10      3.07 o
  -1  10   1        2.12        1.60      1.22 o
   0  10   1      149.83      159.70      4.58 o
   1  10   1       30.09       30.06      2.01 o
   2  10   1       60.40       61.64      2.26 o
   3  10   1       22.06       23.78      1.66 o
   4  10   1       30.86       28.97      1.78 o
   5  10   1        5.04        5.35      1.33 o
   6  10   1        0.42       -0.46      0.90 o
   7  10   1       42.09       42.73      2.09 o
   8  10   1       10.17        9.15      1.81 o
  -1  11   1        0.41        1.12      1.66 o
   0  11   1       15.15       17.52      2.27 o
   1  11   1       53.00       55.49      3.18 o
   2  11   1       12.39       15.95      2.11 o
   3  11   1        5.35        5.90      1.81 o
   4  11   1       29.22       31.24      2.78 o
   5  11   1        7.66        9.10      1.62 o
   6  11   1       95.73       97.96      3.48 o
   7  11   1       18.34       19.29      2.42 o
   3  12   1        2.05        5.40      3.16 o
  -6 -11   2        1.04        2.38      1.91 o
  -5 -11   2        3.82        5.89      1.91 o
  -4 -11   2       13.79       13.77      3.02 o
  -3 -11   2      142.91      141.43      4.74 o
  -2 -11   2       50.39       52.45      3.30 o
  -1 -11   2        0.34        2.64      1.65 o
   0 -11   2       14.01       15.68      2.18 o
   1 -11   2       26.97       34.55      4.26 o
  -8 -10   2        3.18        2.56      3.10 o
  -7 -10   2       88.11       74.77      3.47 o
  -6 -10   2        9.68        8.62      1.45 o
  -5 -10   2        1.60        2.93      1.17 o
  -4 -10   2        8.15        6.86      1.42 o
  -3 -10   2       16.58       14.16      1.71 o
  -2 -10   2       47.78       48.19      2.87 o
  -1 -10   2       53.01       54.28      2.55 o
   0 -10   2        9.53        9.51      1.53 o
   1 -10   2        0.37        2.80      1.58 o
   2 -10   2       15.07       19.87      3.31 o
   3 -10   2       26.91       23.23      2.96 o
  -8  -9   2        2.07        2.14      1.50 o
  -7  -9   2        1.54        2.32      1.34 o
  -6  -9   2       66.54       67.80      2.48 o
  -5  -9   2       16.29       17.53      1.52 o
  -4  -9   2        0.00       -0.38      0.67 o
  -3  -9   2       21.79       22.56      2.72 o
  -2  -9   2       51.45       51.96      1.83 o
  -1  -9   2      317.23      316.59      5.08 o
   0  -9   2      290.19      296.65      7.23 o
   1  -9   2        0.10        0.07      0.93 o
   2  -9   2       32.70       34.04      3.11 o
   3  -9   2       17.45       17.21      2.05 o
   4  -9   2       47.60       54.13      3.48 o
   5  -9   2       40.77       36.60      3.72 o
  -9  -8   2        7.44       10.06      3.67 o
  -8  -8   2        1.92        3.57      1.44 o
  -7  -8   2      119.51      125.45      4.08 o
  -6  -8   2       41.99       37.95      2.36 o
  -5  -8   2       51.92       50.81      1.90 o
  -4  -8   2       49.52       50.97      1.62 o
  -3  -8   2      102.20      101.07      2.12 o
  -2  -8   2        9.76        9.06      0.89 o
  -1  -8   2        0.26        0.77      0.68 o
   0  -8   2      120.56      113.91      2.65 o
   1  -8   2      102.37      100.40      3.90 o
   2  -8   2       13.32       13.25      1.27 o
   3  -8   2        2.10        0.90      1.69 o
   4  -8   2       45.36       53.28      3.10 o
   5  -8   2        0.29        1.81      2.40 o
   6  -8   2        3.02        1.78      1.98 o
 -10  -7   2       23.32       24.06      3.13 o
  -9  -7   2        3.08        4.05      1.31 o
  -8  -7   2      107.57       96.72      3.03 o
  -7  -7   2      207.99      217.87      4.06 o
  -6  -7   2        6.33        7.45      0.90 o
  -5  -7   2       62.38       59.77      1.85 o
  -4  -7   2      173.02      182.56      2.74 o
  -3  -7   2        2.87        2.40      0.49 o
  -2  -7   2        7.14        6.13      0.55 o
  -1  -7   2       83.22       84.01      1.70 o
   0  -7   2      278.99      271.74      3.46 o
   1  -7   2      233.12      227.73      3.61 o
   2  -7   2      347.20      339.17      5.09 o
   3  -7   2       41.88       46.09      2.04 o
   4  -7   2       25.70       26.37      2.23 o
   5  -7   2        1.81        3.12      1.63 o
   6  -7   2      109.92      116.35      4.22 o
   7  -7   2       39.22       35.57      2.83 o
 -10  -6   2        4.21        3.58      2.03 o
  -9  -6   2       15.32       12.40      1.87 o
  -8  -6   2        0.45        0.19      1.07 o
  -7  -6   2       57.52       59.52      2.02 o
  -6  -6   2        2.67        2.86      0.82 o
  -5  -6   2      336.16      337.93      4.30 o
  -4  -6   2       99.01      116.22      1.65 o
  -3  -6   2        6.83        9.71      0.50 o
  -2  -6   2      103.15      110.26      1.77 o
  -1  -6   2      411.78      411.81      3.70 o
   0  -6   2       50.33       48.08      1.27 o
   1  -6   2        9.57       10.20      0.73 o
   2  -6   2      183.40      171.79      3.85 o
   3  -6   2       68.91       68.42      2.90 o
   4  -6   2        0.04        0.59      0.86 o
   5  -6   2       18.22       16.32      1.74 o
   6  -6   2       65.47       79.13      5.13 o
   7  -6   2        8.38        9.46      1.77 o
   8  -6   2        1.11        0.49      1.60 o
 -10  -5   2        1.39        0.29      1.71 o
  -9  -5   2        0.01        0.72      1.17 o
  -8  -5   2      244.21      244.30      7.29 o
  -7  -5   2        9.38        9.49      1.35 o
  -6  -5   2       73.40       74.65      2.00 o
  -5  -5   2      403.41      419.50      5.50 o
  -4  -5   2        2.78        4.14      0.70 o
  -3  -5   2       89.20       96.52      1.18 o
  -2  -5   2      125.08      130.63      1.38 o
  -1  -5   2        0.69       -0.08      0.24 o
   0  -5   2       14.65       16.05      0.64 o
   1  -5   2      104.26      106.99      1.64 o
   2  -5   2     1389.75     1317.06     13.04 o
   3  -5   2        0.05        0.28      0.56 o
   4  -5   2       95.76       93.30      3.08 o
   5  -5   2      215.34      218.03      5.31 o
   6  -5   2       42.32       38.36      2.24 o
   7  -5   2        0.01        0.07      1.13 o
   8  -5   2      143.65      152.33      4.78 o
 -10  -4   2        1.66        1.56      1.84 o
  -9  -4   2        0.30       -0.56      1.14 o
  -8  -4   2        3.26        3.49      1.22 o
  -7  -4   2       47.30       51.04      2.29 o
  -6  -4   2        7.61        6.18      1.72 o
  -5  -4   2      129.40      131.32      2.19 o
  -4  -4   2       19.59       17.85      0.59 o
  -3  -4   2      591.65      607.85      4.40 o
  -2  -4   2       13.65       29.98      0.61 o
  -1  -4   2        3.26        1.05      0.20 o
   0  -4   2      180.72      179.58      1.78 o
   1  -4   2      560.60      542.93      4.99 o
   2  -4   2      227.29      227.12      2.83 o
   3  -4   2       60.05       57.41      1.44 o
   4  -4   2      275.70      275.12      4.33 o
   5  -4   2        0.04       -0.81      0.81 o
   6  -4   2       21.89       23.02      2.00 o
   7  -4   2        9.77        8.12      1.62 o
   8  -4   2       14.72       16.31      4.71 o
   9  -4   2       14.89       15.65      3.86 o
 -11  -3   2       33.57       33.98      4.05 o
 -10  -3   2        5.52        5.51      1.88 o
  -9  -3   2       74.43       79.94      3.13 o
  -8  -3   2        2.08        2.14      1.06 o
  -7  -3   2        1.66        1.89      0.93 o
  -6  -3   2      921.11      957.46     13.66 o
  -5  -3   2       46.06       53.00      1.26 o
  -4  -3   2      117.13      132.63      1.63 o
  -3  -3   2      134.45      143.35      1.95 o
  -2  -3   2      164.77      154.98      1.83 o
  -1  -3   2        0.90       -0.19      0.19 o
   0  -3   2        0.16        0.00      0.17 o
   1  -3   2       39.00       33.71      0.68 o
   2  -3   2        0.02       -0.11      0.20 o
   3  -3   2       62.20       54.65      1.00 o
   4  -3   2     3016.40     2961.29     28.28 o
   5  -3   2      182.74      183.74      6.37 o
   6  -3   2       10.89       12.64      2.44 o
   7  -3   2      216.03      219.66      5.19 o
   8  -3   2       82.23       85.39      3.94 o
   9  -3   2        1.18        2.59      1.81 o
 -10  -2   2      152.78      157.48      5.72 o
  -9  -2   2       26.13       32.44      2.78 o
  -8  -2   2        2.21        0.79      0.98 o
  -7  -2   2        6.01        5.13      1.06 o
  -6  -2   2       48.50       48.31      3.55 o
  -5  -2   2      217.71      232.75      3.07 o
  -4  -2   2      117.58      113.20      2.11 o
  -3  -2   2      407.30      413.22      7.21 o
  -2  -2   2        0.17        0.61      0.35 o
  -1  -2   2       54.14       57.72      0.70 o
   0  -2   2      580.45      530.70      7.89 o
   1  -2   2       86.92       84.89      1.29 o
   2  -2   2      323.99      334.13      5.87 o
   3  -2   2      297.03      318.10      3.53 o
   4  -2   2      294.32      280.07      3.35 o
   5  -2   2      179.54      186.92      4.15 o
   6  -2   2      242.16      239.33      4.61 o
   7  -2   2        7.60        6.57      1.85 o
   8  -2   2        2.93        1.85      1.28 o
   9  -2   2        5.26        8.50      1.88 o
  10  -2   2        1.99        1.53      1.87 o
 -10  -1   2       50.34       50.04      3.56 o
  -9  -1   2      157.31      152.91      6.21 o
  -8  -1   2       76.85       78.82      2.23 o
  -7  -1   2       97.32       99.84      3.63 o
  -6  -1   2       55.28       58.23      2.07 o
  -5  -1   2       87.62       92.37      1.56 o
  -4  -1   2     1565.96     1684.31     12.49 o
  -3  -1   2        7.14        4.93      0.38 o
  -2  -1   2      683.34      714.70     11.11 o
  -1  -1   2      517.75      524.65      5.50 o
   0  -1   2      495.88      490.25      5.00 o
   1  -1   2       69.96       60.83      1.23 o
   2  -1   2      110.43      128.44      2.13 o
   3  -1   2      414.10      448.77      4.96 o
   4  -1   2        9.03       11.86      0.62 o
   5  -1   2      194.66      193.89      3.04 o
   6  -1   2     2005.22     2112.24     27.65 o
   7  -1   2       89.40       86.04      3.67 o
   8  -1   2        5.07        4.27      1.19 o
   9  -1   2      128.75      139.22      8.08 o
  10  -1   2       68.07       72.85      5.02 o
 -10   0   2        7.20        4.24      1.78 o
  -9   0   2        0.02       -0.85      0.85 o
  -8   0   2      385.53      402.30      7.11 o
  -7   0   2       32.10       37.05      3.14 o
  -6   0   2        0.17        0.27      0.60 o
  -5   0   2        5.62        9.14      0.54 o
  -4   0   2      191.83      191.88      2.13 o
  -3   0   2      566.19      566.15      5.80 o
  -2   0   2      145.31      158.21      1.77 o
  -1   0   2     3256.89     3343.40     31.03 o
   0   0   2      371.48      351.71      3.23 o
   1   0   2      560.70      547.06      4.93 o
   2   0   2      848.70      851.82      7.59 o
   3   0   2      377.32      393.42      4.22 o
   4   0   2      102.81      107.85      1.80 o
   5   0   2      162.13      191.25      2.82 o
   6   0   2      208.26      215.01      3.81 o
   7   0   2       78.26       80.83      2.35 o
   8   0   2       21.83       17.59      1.66 o
   9   0   2        2.38        2.89      1.24 o
  10   0   2        4.66        2.57      1.46 o
  11   0   2       20.63       21.08      3.08 o
 -10   1   2        0.03        0.46      1.51 o
  -9   1   2       29.62       35.09      4.83 o
  -8   1   2       81.45       85.05      7.56 o
  -7   1   2      346.71      339.08      8.54 o
  -6   1   2      163.78      169.22      5.08 o
  -5   1   2      130.12      135.84      3.31 o
  -4   1   2      412.78      468.68      9.27 o
  -3   1   2     1025.97     1137.20     16.22 o
  -2   1   2      799.52      826.12     10.27 o
  -1   1   2      709.59      722.30      7.93 o
   0   1   2      333.09      332.36      2.62 o
   1   1   2      536.77      580.10      4.91 o
   2   1   2        1.49        1.76      0.33 o
   3   1   2       96.89      113.67      1.59 o
   4   1   2      145.58      172.42      2.05 o
   5   1   2      379.15      402.95      4.38 o
   6   1   2       26.29       25.47      1.36 o
   7   1   2      642.20      667.97     11.56 o
   8   1   2      487.57      509.74      8.71 o
   9   1   2        2.75        2.14      1.18 o
  10   1   2        0.39        1.14      1.45 o
  11   1   2       67.39       71.63      4.08 o
  -9   2   2       59.98       55.46      5.88 o
  -8   2   2        2.69        4.43      3.52 o
  -7   2   2       13.06       10.55      2.64 o
  -6   2   2      382.48      371.11     23.39 o
  -5   2   2       39.56       49.44      2.60 o
  -4   2   2       19.57       19.84      1.77 o
  -3   2   2        1.44        0.79      0.37 o
  -2   2   2      893.44      890.74     11.37 o
  -1   2   2      152.04      141.09      1.74 o
   0   2   2       70.27       59.01      0.90 o
   1   2   2     4294.91     4323.60     28.77 o
   2   2   2       50.91       44.31      0.69 o
   3   2   2      181.39      217.82      2.04 o
   4   2   2      313.58      305.04      3.17 o
   5   2   2      179.37      197.23      2.59 o
   6   2   2        3.77        3.40      0.78 o
   7   2   2       20.35       18.18      1.32 o
   8   2   2      218.53      224.11      5.07 o
   9   2   2        0.46        0.15      1.16 o
  10   2   2       19.09       17.63      2.05 o
  11   2   2        7.73        6.33      3.18 o
  -8   3   2       24.10       19.84      3.72 o
  -7   3   2       34.96       38.23      4.17 o
  -6   3   2      216.60      210.36      3.89 o
  -5   3   2      260.23      230.04      6.28 o
  -4   3   2      129.71      133.77      2.39 o
  -3   3   2       85.34       76.73      2.03 o
  -2   3   2     1009.06     1072.88     11.05 o
  -1   3   2     1848.86     1945.84     14.46 o
   0   3   2      321.61      309.79      3.06 o
   1   3   2      265.77      262.98      2.31 o
   2   3   2       87.13       80.81      0.97 o
   3   3   2       46.93       61.76      0.93 o
   4   3   2       23.45       30.96      0.73 o
   5   3   2        1.02        1.79      0.38 o
   6   3   2        5.41        7.37      0.63 o
   7   3   2      141.01      151.31      3.01 o
   8   3   2       87.28       85.97      3.08 o
   9   3   2      718.96      700.33     11.61 o
  10   3   2       40.19       45.17      2.95 o
  11   3   2        1.81       -1.67      2.82 o
  -7   4   2       49.00       50.66      4.62 o
  -6   4   2       37.85       40.58      2.02 o
  -5   4   2      105.94       92.87      2.60 o
  -4   4   2      255.74      214.83      3.08 o
  -3   4   2       24.48       27.03      1.11 o
  -2   4   2       41.37       36.29      0.81 o
  -1   4   2        2.51        0.88      0.29 o
   0   4   2     1350.36     1317.92     10.23 o
   1   4   2       32.72       33.90      0.73 o
   2   4   2       26.17       22.97      0.55 o
   3   4   2      935.90      944.03      7.10 o
   4   4   2      493.25      503.33      4.06 o
   5   4   2       38.37       45.62      0.98 o
   6   4   2       84.79       84.09      1.73 o
   7   4   2       91.80       93.87      2.36 o
   8   4   2        0.70        1.15      0.93 o
   9   4   2        2.80        1.23      1.25 o
  10   4   2      149.85      148.86     10.04 o
  11   4   2       16.26       12.07      4.70 o
  -7   5   2       44.85       50.12      5.21 o
  -6   5   2       52.23       52.60      3.49 o
  -5   5   2        0.09        0.15      1.00 o
  -4   5   2      495.32      452.25      8.16 o
  -3   5   2       88.73       79.01      1.51 o
  -2   5   2       49.33       53.38      1.22 o
  -1   5   2       87.92       81.61      1.54 o
   0   5   2      377.34      388.10      4.13 o
   1   5   2      508.42      517.01      4.52 o
   2   5   2      289.99      289.01      2.48 o
   3   5   2       22.76       21.29      0.65 o
   4   5   2      160.27      161.45      1.84 o
   5   5   2        5.52        6.36      0.54 o
   6   5   2       22.78       23.31      0.83 o
   7   5   2       19.76       20.67      1.09 o
   8   5   2       11.59       10.47      1.33 o
   9   5   2       51.13       57.63      2.99 o
  10   5   2       35.88       36.90      2.30 o
  11   5   2      317.97      308.97      8.13 o
  -7   6   2       69.52       88.04      7.13 o
  -6   6   2        1.51        4.02      2.81 o
  -5   6   2       12.35       11.15      1.89 o
  -4   6   2      121.21      118.68      2.76 o
  -3   6   2      116.92       95.15      1.99 o
  -2   6   2      111.04       96.98      1.98 o
  -1   6   2       36.54       34.62      1.10 o
   0   6   2       33.40       32.86      1.07 o
   1   6   2       23.52       23.91      0.93 o
   2   6   2      465.31      435.68      3.84 o
   3   6   2      126.70      129.07      2.07 o
   4   6   2       18.65       20.60      0.86 o
   5   6   2      102.41       99.47      1.71 o
   6   6   2      417.16      425.54      4.09 o
   7   6   2       34.72       35.38      1.42 o
   8   6   2       26.46       27.93      1.36 o
   9   6   2       39.11       43.15      1.85 o
  10   6   2        2.66        3.21      1.42 o
  11   6   2        3.36       -0.40      2.51 o
  -6   7   2        2.51        3.24      3.21 o
  -5   7   2      112.55      122.36      6.48 o
  -4   7   2       28.20       29.55      2.34 o
  -3   7   2       27.65       24.72      1.94 o
  -2   7   2      447.62      416.63      5.29 o
  -1   7   2       16.09       18.79      1.17 o
   0   7   2        0.19        0.37      0.53 o
   1   7   2      127.72      127.64      2.22 o
   2   7   2       32.79       35.17      1.17 o
   3   7   2       45.68       45.44      1.15 o
   4   7   2      142.62      143.15      2.10 o
   5   7   2       28.58       27.87      1.24 o
   6   7   2       42.55       42.93      1.60 o
   7   7   2        6.36        5.55      0.91 o
   8   7   2       28.60       22.16      1.57 o
   9   7   2       43.90       44.48      2.19 o
  10   7   2       18.91       18.14      2.84 o
  -5   8   2        0.99        1.74      1.59 o
  -4   8   2       16.12       12.06      2.44 o
  -3   8   2       19.26       23.53      1.69 o
  -2   8   2       76.71       81.11      2.62 o
  -1   8   2       49.50       46.00      2.72 o
   0   8   2       17.18       17.38      1.11 o
   1   8   2       39.65       40.07      1.49 o
   2   8   2       23.76       25.93      1.30 o
   3   8   2       61.30       57.42      1.61 o
   4   8   2       38.07       40.66      1.38 o
   5   8   2      180.36      178.32      3.19 o
   6   8   2       15.54       17.20      1.20 o
   7   8   2       33.60       35.43      2.08 o
   8   8   2      169.92      161.26      4.97 o
   9   8   2       27.36       25.87      2.19 o
  10   8   2        5.44        5.36      2.08 o
  -4   9   2        4.31        4.52      1.82 o
  -3   9   2      134.03      154.23      7.08 o
  -2   9   2       34.58       31.62      5.73 o
  -1   9   2        6.77        5.61      1.40 o
   0   9   2      158.82      162.43      5.44 o
   1   9   2        0.46        1.67      0.76 o
   2   9   2       11.54       10.28      0.99 o
   3   9   2      108.63      109.30      2.78 o
   4   9   2        0.70        1.63      0.81 o
   5   9   2       10.36        9.78      1.05 o
   6   9   2       19.94       19.62      1.36 o
   7   9   2       33.45       37.16      1.88 o
   8   9   2       10.98        9.40      2.78 o
   9   9   2        3.85        3.51      1.53 o
  -3  10   2        5.13        6.86      2.38 o
  -2  10   2        5.60        6.27      1.67 o
  -1  10   2       40.80       37.02      2.56 o
   0  10   2       26.15       26.85      2.45 o
   1  10   2       12.09       13.80      1.57 o
   2  10   2        0.30        1.23      1.09 o
   3  10   2       13.54       14.33      1.26 o
   4  10   2       12.38       11.89      1.34 o
   5  10   2       52.46       49.11      2.53 o
   6  10   2        0.71        1.12      0.95 o
   7  10   2       66.90       67.53      2.41 o
   8  10   2        0.02        1.19      1.38 o
  -1  11   2       45.80       49.67      4.00 o
   0  11   2       70.21       62.72      5.39 o
   1  11   2        4.31        2.29      1.59 o
   2  11   2       25.06       23.60      2.32 o
   3  11   2        1.23        1.00      1.38 o
   4  11   2        9.50        8.26      2.00 o
   5  11   2       35.54       33.99      2.47 o
   6  11   2        0.97        0.10      1.27 o
   7  11   2        5.49        4.31      1.42 o
  -6 -11   3        1.63        2.51      3.02 o
  -5 -11   3       10.37       13.78      2.30 o
  -4 -11   3        1.35        2.29      1.70 o
  -3 -11   3       56.21       56.79      3.74 o
  -2 -11   3      194.76      196.59      5.69 o
  -1 -11   3       98.28       98.12      3.59 o
   0 -11   3        0.11       -1.57      2.32 o
   1 -11   3        7.01       11.96      3.43 o
  -7 -10   3        0.00       -0.02      1.50 o
  -6 -10   3       10.60        5.39      2.09 o
  -5 -10   3       25.60       28.25      1.97 o
  -4 -10   3        6.11        5.67      1.37 o
  -3 -10   3        1.67        1.41      1.24 o
  -2 -10   3      191.09      208.92      5.73 o
  -1 -10   3        5.34        8.46      1.37 o
   0 -10   3       14.11       16.44      1.99 o
   1 -10   3       93.73       84.02      6.37 o
   2 -10   3       24.42       23.83      3.47 o
   3 -10   3       43.14       38.85      3.51 o
  -8  -9   3       15.37       19.33      2.37 o
  -7  -9   3        2.65        1.70      1.33 o
  -6  -9   3       85.17       88.45      3.43 o
  -5  -9   3        0.69       -0.85      0.92 o
  -4  -9   3        0.07       -0.22      0.82 o
  -3  -9   3       37.74       40.17      2.12 o
  -2  -9   3        1.87        1.86      0.80 o
  -1  -9   3      381.62      396.72      6.11 o
   0  -9   3       87.07       84.86      2.53 o
   1  -9   3       32.33       29.71      2.00 o
   2  -9   3       13.51       17.49      1.73 o
   3  -9   3        7.09        4.80      1.94 o
   4  -9   3       43.45       40.70      3.30 o
  -9  -8   3        7.12        7.83      2.29 o
  -8  -8   3       11.02        8.69      2.09 o
  -7  -8   3       19.04       18.76      2.01 o
  -6  -8   3       20.48       18.56      1.47 o
  -5  -8   3        1.44        2.20      0.89 o
  -4  -8   3        0.90       -0.35      0.78 o
  -3  -8   3       85.20       81.61      2.14 o
  -2  -8   3        1.20        1.44      0.65 o
  -1  -8   3       45.52       43.46      1.59 o
   0  -8   3      329.56      348.26      4.89 o
   1  -8   3       53.49       52.72      2.58 o
   2  -8   3       12.16       13.29      1.41 o
   3  -8   3      149.33      150.41      9.78 o
   4  -8   3       52.93       53.30      3.21 o
   5  -8   3       30.21       31.69      3.66 o
   6  -8   3        3.74        4.45      1.89 o
 -10  -7   3       40.24       31.55      4.70 o
  -9  -7   3       24.71       21.79      2.26 o
  -8  -7   3        2.58        2.94      1.16 o
  -7  -7   3       10.31       13.46      1.46 o
  -6  -7   3        0.01        0.35      0.92 o
  -5  -7   3       39.10       41.65      2.11 o
  -4  -7   3       66.88       67.59      1.88 o
  -3  -7   3       27.85       27.10      1.20 o
  -2  -7   3        0.64        0.31      0.39 o
  -1  -7   3       72.74       68.69      1.56 o
   0  -7   3       11.11        8.58      0.74 o
   1  -7   3     1401.89     1380.65     13.93 o
   2  -7   3        3.19        3.72      0.92 o
   3  -7   3        8.83        7.98      1.35 o
   4  -7   3       25.19       26.51      4.41 o
   5  -7   3       20.53       23.32      2.44 o
   6  -7   3       59.50       55.46      3.24 o
   7  -7   3        1.58        2.11      2.24 o
 -10  -6   3       27.23       32.85      4.37 o
  -9  -6   3       10.52        7.56      1.71 o
  -8  -6   3       31.90       36.05      2.40 o
  -7  -6   3        2.09        2.39      0.91 o
  -6  -6   3        6.88        6.88      0.93 o
  -5  -6   3       89.18       90.13      1.91 o
  -4  -6   3       10.64       12.24      1.10 o
  -3  -6   3        6.52        9.13      0.56 o
  -2  -6   3       34.73       30.52      0.83 o
  -1  -6   3       96.78       94.35      1.40 o
   0  -6   3       73.60       65.15      1.28 o
   1  -6   3      186.54      182.19      2.70 o
   2  -6   3      478.55      496.42      6.50 o
   3  -6   3      123.11      116.62      3.29 o
   4  -6   3        1.58        2.08      1.15 o
   5  -6   3      128.98      126.11      4.20 o
   6  -6   3      120.05      119.92      5.90 o
   7  -6   3        5.88        7.11      1.74 o
 -10  -5   3        0.26        1.46      2.38 o
  -9  -5   3       18.63       17.31      3.37 o
  -8  -5   3      122.62      122.18      6.74 o
  -7  -5   3       47.63       52.00      2.55 o
  -6  -5   3        1.85        1.07      0.72 o
  -5  -5   3       47.06       47.37      1.59 o
  -4  -5   3      139.96      148.88      2.18 o
  -3  -5   3      172.16      171.23      1.82 o
  -2  -5   3       13.34        7.46      0.42 o
  -1  -5   3      277.06      267.46      2.31 o
   0  -5   3       63.29       58.15      1.17 o
   1  -5   3       69.60       61.91      1.46 o
   2  -5   3       10.06        8.51      0.81 o
   3  -5   3     2253.18     2186.24     29.26 o
   4  -5   3       52.12       47.89      2.98 o
   5  -5   3       47.86       48.74      2.87 o
   6  -5   3        2.05        0.89      1.10 o
   7  -5   3       36.00       34.57      2.55 o
   8  -5   3       46.61       39.73      2.89 o
 -10  -4   3       44.27       30.20      3.72 o
  -9  -4   3       45.76       40.96      3.01 o
  -8  -4   3       49.47       48.72      2.52 o
  -7  -4   3       16.08       16.17      1.58 o
  -6  -4   3      140.32      143.44      3.90 o
  -5  -4   3        0.42        0.07      0.57 o
  -4  -4   3       14.06       15.97      0.92 o
  -3  -4   3      170.85      168.08      1.59 o
  -2  -4   3       15.15       14.99      0.49 o
  -1  -4   3       64.64       72.69      0.98 o
   0  -4   3      311.26      299.88      2.85 o
   1  -4   3      108.99      106.13      1.72 o
   2  -4   3      316.06      281.49      3.38 o
   3  -4   3      177.84      168.09      2.99 o
   4  -4   3      612.75      633.15      9.90 o
   5  -4   3      176.93      175.08      5.51 o
   6  -4   3        2.98        3.59      1.43 o
   7  -4   3       43.42       46.66      3.02 o
   9  -4   3        1.66        5.20      1.89 o
 -10  -3   3      143.09      139.46      6.37 o
  -9  -3   3       26.08       24.26      2.77 o
  -8  -3   3        3.05        3.05      1.18 o
  -7  -3   3       75.56       78.37      2.75 o
  -6  -3   3      149.86      147.56      4.94 o
  -5  -3   3        3.55        3.51      0.99 o
  -4  -3   3       34.31       30.65      1.21 o
  -3  -3   3       89.57       83.67      1.55 o
  -2  -3   3      748.60      778.01      5.81 o
  -1  -3   3      124.71      132.75      1.41 o
   0  -3   3        0.08        0.24      0.25 o
   1  -3   3      924.35      959.84      8.11 o
   2  -3   3      349.82      377.16      3.91 o
   3  -3   3      132.69      116.24      2.08 o
   4  -3   3       93.15       87.20      3.20 o
   5  -3   3     1071.28     1022.15     14.37 o
   6  -3   3        0.22        0.43      1.31 o
   7  -3   3       39.93       40.27      2.78 o
   8  -3   3        3.59        3.62      1.84 o
   9  -3   3       24.97       25.67      3.00 o
 -10  -2   3       57.37       56.14      3.89 o
  -9  -2   3      113.64      103.07      5.48 o
  -8  -2   3       66.68       63.74      2.88 o
  -7  -2   3      208.19      204.91      8.88 o
  -6  -2   3       26.04       31.52      2.33 o
  -5  -2   3       21.25       23.09      1.38 o
  -4  -2   3      223.65      212.76      4.52 o
  -3  -2   3       61.24       59.44      1.96 o
  -2  -2   3      327.42      345.51      3.80 o
  -1  -2   3      139.83      134.82      1.31 o
   0  -2   3      294.54      301.89      2.46 o
   1  -2   3      550.29      615.89      6.20 o
   2  -2   3      516.00      532.68      6.12 o
   3  -2   3      351.44      367.13      5.02 o
   4  -2   3      255.76      225.95      6.16 o
   5  -2   3       71.34       70.16      2.77 o
   6  -2   3      328.32      321.23      6.63 o
   7  -2   3      258.93      254.56      5.87 o
   8  -2   3        9.34       10.50      1.61 o
   9  -2   3       21.57       28.54      2.81 o
  10  -2   3       87.82       75.33      8.18 o
 -10  -1   3        7.22        8.29      2.11 o
  -9  -1   3       12.64       14.32      1.83 o
  -8  -1   3      211.12      216.59      8.83 o
  -7  -1   3       73.94       74.75      2.52 o
  -6  -1   3       41.44       42.70      1.80 o
  -5  -1   3      332.72      358.78      4.40 o
  -4  -1   3       44.25       39.34      1.57 o
  -3  -1   3      514.45      514.33      8.45 o
  -2  -1   3      273.56      269.88      5.74 o
  -1  -1   3      848.08      830.80      7.21 o
   0  -1   3      544.74      570.03      5.16 o
   1  -1   3      100.71       91.83      1.19 o
   2  -1   3        0.09        0.49      0.28 o
   3  -1   3      858.35      948.00      9.96 o
   4  -1   3      175.82      186.21      3.18 o
   5  -1   3      498.67      490.53      7.65 o
   6  -1   3      670.34      689.21     14.07 o
   7  -1   3       85.74       86.38      3.19 o
   8  -1   3       25.02       28.44      1.96 o
   9  -1   3       33.91       37.69      3.85 o
  10  -1   3       10.99       10.58      2.32 o
 -10   0   3        0.30        0.65      1.59 o
  -9   0   3       18.81       15.09      1.82 o
  -8   0   3       30.01       36.66      6.25 o
  -7   0   3       73.82       70.04      2.81 o
  -6   0   3       86.52       90.48      2.44 o
  -5   0   3      507.67      515.46      5.32 o
  -4   0   3       23.02       26.66      0.71 o
  -3   0   3      242.47      241.65      2.41 o
  -2   0   3        0.55        0.26      0.21 o
  -1   0   3     1464.40     1429.51     15.93 o
   0   0   3      863.28      851.53      7.01 o
   1   0   3      591.91      566.17      4.49 o
   2   0   3      754.02      806.44      7.16 o
   3   0   3      427.57      502.81      5.29 o
   4   0   3       70.73       82.60      1.75 o
   5   0   3      415.82      437.93      6.98 o
   6   0   3      215.61      215.60      3.91 o
   7   0   3       61.34       62.82      3.30 o
   8   0   3       63.47       65.53      2.64 o
   9   0   3      176.22      168.75      4.56 o
  10   0   3        0.12       -0.06      1.65 o
  11   0   3       34.25       35.60      3.86 o
  -9   1   3       51.92       45.31      2.42 o
  -8   1   3       34.30       20.16      3.56 o
  -7   1   3       41.01       42.75      3.39 o
  -6   1   3      170.45      173.44      8.88 o
  -5   1   3      105.34       98.82      2.68 o
  -4   1   3      289.64      307.42      4.65 o
  -3   1   3      682.63      764.41      9.76 o
  -2   1   3       44.79       35.85      0.69 o
  -1   1   3      618.46      605.01      6.35 o
   0   1   3       74.83       82.35      1.37 o
   1   1   3     2552.51     2586.55     19.26 o
   2   1   3      269.84      288.09      2.43 o
   3   1   3      404.80      463.01      4.70 o
   4   1   3      179.62      162.76      2.01 o
   5   1   3       85.93       90.95      1.99 o
   6   1   3        6.34        6.61      0.94 o
   7   1   3      456.81      455.69      6.90 o
   8   1   3      635.02      635.84     10.37 o
   9   1   3        6.12        5.48      1.42 o
  10   1   3       18.38       24.17      2.26 o
  11   1   3       16.02       17.41      3.13 o
  -9   2   3       78.50       84.56      4.56 o
  -8   2   3       23.74       24.26      3.91 o
  -7   2   3      161.55      156.81      8.10 o
  -6   2   3        5.46        8.83      1.55 o
  -5   2   3       13.99       10.23      1.15 o
  -4   2   3      161.85      155.40      2.48 o
  -3   2   3      352.12      332.49      4.05 o
  -2   2   3      169.08      166.97      3.55 o
  -1   2   3      662.54      640.99      5.37 o
   0   2   3       19.05       22.92      0.76 o
   1   2   3     1176.50     1171.66      8.94 o
   2   2   3      117.06      126.13      1.30 o
   3   2   3      366.53      389.13      3.11 o
   4   2   3     1052.58     1137.74      9.16 o
   5   2   3      146.25      168.34      2.07 o
   6   2   3        5.92        6.44      0.75 o
   7   2   3      163.71      162.39      3.18 o
   8   2   3      148.75      147.55      4.02 o
   9   2   3       25.94       25.26      2.14 o
  10   2   3       18.04       18.64      2.14 o
  11   2   3       39.33       32.93      3.39 o
  -8   3   3       17.41       20.56      2.60 o
  -7   3   3       50.93       48.35      3.23 o
  -6   3   3      126.06      118.51      3.10 o
  -5   3   3       58.84       45.98      1.63 o
  -4   3   3      119.08      124.32      2.54 o
  -3   3   3      105.71       91.56      2.11 o
  -2   3   3      327.65      313.54      3.04 o
  -1   3   3      128.45      129.30      1.50 o
   0   3   3      463.32      422.84      4.21 o
   1   3   3       62.49       56.71      0.90 o
   2   3   3       49.49       49.08      0.82 o
   3   3   3     1133.15     1184.74      8.32 o
   4   3   3      138.81      137.33      1.56 o
   5   3   3      407.63      449.24      4.49 o
   6   3   3      296.39      289.10      3.36 o
   7   3   3        1.17        1.10      0.59 o
   8   3   3        4.27        5.71      1.14 o
   9   3   3       78.69       80.12      3.26 o
  10   3   3      179.11      163.23      4.87 o
  11   3   3       22.20       20.83      3.21 o
  -6   4   3       63.36       59.51      3.02 o
  -5   4   3      242.80      227.91      4.44 o
  -4   4   3        5.13       13.56      1.08 o
  -3   4   3       25.72       30.27      1.41 o
  -2   4   3      330.91      306.19      2.99 o
  -1   4   3       84.36       79.02      1.28 o
   0   4   3       84.31       72.36      1.12 o
   1   4   3       35.74       28.13      0.71 o
   2   4   3      103.29       97.40      1.23 o
   3   4   3      182.63      182.89      1.95 o
   4   4   3        0.14        0.27      0.33 o
   5   4   3      117.12      132.55      1.84 o
   6   4   3      657.18      683.03      6.55 o
   7   4   3       72.90       74.37      1.92 o
   8   4   3        0.44        0.79      0.77 o
   9   4   3       48.13       47.25      2.73 o
  10   4   3       31.43       32.82      2.57 o
  11   4   3        0.21        1.31      4.09 o
  -6   5   3       24.68       32.87      2.39 o
  -5   5   3       25.97       22.89      1.62 o
  -4   5   3      123.45      116.83      3.02 o
  -3   5   3       16.71        8.42      0.75 o
  -2   5   3       21.21       20.00      0.85 o
  -1   5   3      204.75      206.23      2.74 o
   0   5   3       64.76       57.74      1.25 o
   1   5   3        0.48        0.06      0.32 o
   2   5   3      459.59      444.80      3.84 o
   3   5   3       18.82       19.63      0.67 o
   4   5   3      103.86      101.94      1.52 o
   5   5   3      226.07      223.79      2.68 o
   6   5   3      102.97      102.52      1.69 o
   7   5   3      211.59      208.49      2.98 o
   8   5   3      143.50      136.69      4.33 o
   9   5   3        2.57        0.41      1.45 o
  10   5   3       33.35       34.30      3.52 o
  11   5   3        6.31        8.92      2.40 o
  -6   6   3        2.99        4.32      2.75 o
  -5   6   3       17.12       18.48      2.02 o
  -4   6   3       18.76       20.97      1.21 o
  -3   6   3      128.02      114.50      2.25 o
  -2   6   3       14.29       19.36      1.03 o
  -1   6   3       99.66      103.12      2.08 o
   0   6   3      144.66      133.70      2.13 o
   1   6   3       43.87       41.79      1.13 o
   2   6   3        0.17        0.02      0.41 o
   3   6   3      116.37      125.84      1.74 o
   4   6   3      215.35      223.62      2.70 o
   5   6   3       48.17       48.22      1.25 o
   6   6   3        1.94        1.76      0.54 o
   7   6   3       42.30       44.91      1.43 o
   8   6   3      269.71      264.93      3.86 o
   9   6   3       37.21       43.48      2.17 o
  10   6   3        0.98        3.15      1.31 o
  11   6   3       24.93       25.63      6.19 o
  -5   7   3       92.79      106.84      4.92 o
  -4   7   3        4.93        5.94      1.29 o
  -3   7   3       37.29       32.76      2.11 o
  -2   7   3       23.44       29.79      1.89 o
  -1   7   3        1.02        1.36      0.65 o
   0   7   3        5.74        6.52      0.74 o
   1   7   3      185.41      185.42      2.98 o
   2   7   3       11.22       10.97      0.82 o
   3   7   3        0.56        0.33      0.46 o
   4   7   3      123.40      128.97      2.01 o
   5   7   3       34.89       39.61      1.38 o
   6   7   3       85.47       81.11      1.91 o
   7   7   3       40.93       40.32      1.50 o
   8   7   3       82.61       78.56      2.51 o
   9   7   3       40.57       37.23      2.04 o
  10   7   3       18.34       18.98      2.94 o
  -5   8   3      531.60      655.50     22.08 o
  -4   8   3        6.16        5.06      1.44 o
  -3   8   3       45.30       44.50      2.11 o
  -2   8   3        0.02        0.78      1.01 o
  -1   8   3       23.64       24.08      3.53 o
   0   8   3       46.09       46.00      1.58 o
   1   8   3       54.42       55.75      1.70 o
   2   8   3        1.03        1.03      0.64 o
   3   8   3       20.62       20.24      1.11 o
   4   8   3        7.36        6.10      0.77 o
   5   8   3       99.62      105.12      2.39 o
   6   8   3       72.90       72.65      2.07 o
   7   8   3       26.27       26.13      1.53 o
   8   8   3        4.22        4.43      1.10 o
   9   8   3       27.90       30.12      1.98 o
  10   8   3       76.71       62.05      5.32 o
  -4   9   3      121.06      144.44      4.90 o
  -3   9   3       42.36       41.06      2.49 o
  -2   9   3        9.80        7.85      1.66 o
  -1   9   3       49.89       46.24      3.09 o
   0   9   3        0.72        0.52      0.97 o
   1   9   3        0.04        0.81      0.74 o
   2   9   3       22.23       21.71      1.26 o
   3   9   3       67.66       66.68      2.35 o
   4   9   3       16.97       15.87      1.78 o
   5   9   3       14.94       12.60      1.14 o
   6   9   3       27.95       29.74      1.82 o
   7   9   3        4.20        3.74      1.26 o
   8   9   3       24.09       23.03      2.01 o
   9   9   3        4.67        2.83      2.02 o
  -3  10   3      195.66      246.51     18.53 o
  -2  10   3        0.58        1.00      1.50 o
  -1  10   3       44.10       42.27      2.71 o
   0  10   3        0.15       -0.23      1.08 o
   1  10   3        0.18       -0.15      1.22 o
   2  10   3       83.53       85.46      2.60 o
   3  10   3        8.63        9.57      1.17 o
   4  10   3       22.15       18.73      1.75 o
   5  10   3        1.80        1.00      1.16 o
   6  10   3        1.18        2.67      1.03 o
   7  10   3       13.36       13.10      1.96 o
   8  10   3       16.49       16.75      2.18 o
  -1  11   3        4.33        4.11      2.94 o
   0  11   3       15.31       14.59      2.26 o
   1  11   3       17.40       17.09      2.26 o
   2  11   3       10.25        6.58      1.81 o
   3  11   3        0.48        2.41      1.57 o
   4  11   3        8.62        7.72      1.56 o
   5  11   3       12.24       11.11      1.77 o
   6  11   3        9.82        9.97      2.72 o
   7  11   3        5.98        5.08      1.97 o
  -5 -11   4       21.06       23.63      3.20 o
  -4 -11   4        2.96        3.45      1.84 o
  -3 -11   4       12.59       13.32      2.36 o
  -2 -11   4      124.81      123.04      4.54 o
  -1 -11   4        0.79        3.29      3.70 o
   0 -11   4        0.69        5.32      2.83 o
  -7 -10   4        1.95        2.50      1.62 o
  -6 -10   4       17.65       18.39      2.18 o
  -5 -10   4        4.29        3.91      1.32 o
  -4 -10   4       82.69       78.13      3.47 o
  -3 -10   4       72.35       75.28      4.38 o
  -2 -10   4        2.03        1.55      1.29 o
  -1 -10   4       43.75       45.57      2.48 o
   0 -10   4      169.81      161.77     10.85 o
   1 -10   4        2.31        0.88      1.78 o
   2 -10   4        2.52        2.23      1.82 o
   3 -10   4       43.39       41.67      3.73 o
  -8  -9   4        1.74        3.24      1.96 o
  -7  -9   4        5.92        6.93      1.70 o
  -6  -9   4        1.51        2.16      1.12 o
  -5  -9   4       17.11       16.19      1.61 o
  -4  -9   4       15.44       12.55      1.42 o
  -3  -9   4       63.55       66.21      2.01 o
  -2  -9   4        6.15        5.64      1.31 o
  -1  -9   4       13.91       13.71      1.23 o
   0  -9   4      329.32      331.53      5.93 o
   1  -9   4       43.22       45.44      2.41 o
   2  -9   4        7.63        4.69      1.46 o
   3  -9   4       47.88       56.96      3.30 o
   4  -9   4        9.34        5.89      2.11 o
  -9  -8   4        8.68        8.20      3.27 o
  -8  -8   4        0.19        4.37      1.84 o
  -7  -8   4       59.25       63.20      3.56 o
  -6  -8   4        3.44        2.33      1.16 o
  -5  -8   4        0.01        1.04      0.89 o
  -4  -8   4      155.20      163.89      3.63 o
  -3  -8   4        5.13        3.89      0.87 o
  -2  -8   4       57.74       56.68      1.78 o
  -1  -8   4      274.69      286.66      6.03 o
   0  -8   4        4.40        3.49      0.83 o
   1  -8   4       47.86       47.19      1.95 o
   2  -8   4      235.37      235.48      6.83 o
   3  -8   4        5.31        6.44      1.41 o
   4  -8   4        2.31        1.76      1.71 o
   5  -8   4       65.47       65.18      3.70 o
  -9  -7   4       66.74       61.68      4.02 o
  -8  -7   4        8.74       11.25      1.51 o
  -7  -7   4       36.79       42.80      2.45 o
  -6  -7   4        6.32        5.14      1.29 o
  -5  -7   4       30.39       34.78      1.74 o
  -4  -7   4        5.80        5.56      1.02 o
  -3  -7   4       93.85       96.71      3.27 o
  -2  -7   4       69.15       62.19      1.50 o
  -1  -7   4       66.03       64.62      1.64 o
   0  -7   4       18.50       21.03      1.50 o
   1  -7   4        0.12        0.09      0.66 o
   2  -7   4      291.99      278.20      5.77 o
   3  -7   4       54.25       53.31      2.67 o
   4  -7   4       15.14       13.41      1.99 o
   5  -7   4      137.01      133.70      7.23 o
   6  -7   4       21.08       21.81      2.43 o
 -10  -6   4        5.38        9.55      3.16 o
  -9  -6   4       15.67       16.46      4.22 o
  -8  -6   4       49.43       55.04      3.47 o
  -7  -6   4       27.06       30.45      2.50 o
  -6  -6   4       10.01       12.52      1.24 o
  -5  -6   4      116.92      118.28      2.21 o
  -4  -6   4        0.77        0.70      0.52 o
  -3  -6   4       17.22       18.68      0.98 o
  -2  -6   4      667.98      671.73      5.95 o
  -1  -6   4       37.93       40.61      1.44 o
   0  -6   4       56.80       54.10      1.26 o
   1  -6   4      357.60      356.65      4.30 o
   2  -6   4       12.55       14.25      1.42 o
   3  -6   4       70.34       66.32      2.99 o
   4  -6   4      175.27      172.46      5.08 o
   5  -6   4       10.67       13.16      2.51 o
   6  -6   4        7.33        6.63      1.61 o
   7  -6   4       39.63       39.58      2.98 o
 -10  -5   4       80.43       87.04      5.75 o
  -9  -5   4       20.53       21.46      2.56 o
  -8  -5   4        1.84        3.91      1.62 o
  -7  -5   4       67.98       67.97      3.79 o
  -6  -5   4      155.07      163.08      3.44 o
  -5  -5   4       12.42       12.88      1.45 o
  -4  -5   4        9.40        9.13      0.84 o
  -3  -5   4       31.37       34.10      0.88 o
  -2  -5   4      122.51      128.61      1.62 o
  -1  -5   4      308.19      330.47      3.14 o
   0  -5   4      180.74      170.76      2.26 o
   1  -5   4       57.63       51.95      1.62 o
   2  -5   4        3.78        3.85      0.83 o
   3  -5   4      157.27      156.47      4.47 o
   4  -5   4       16.94       11.51      1.46 o
   5  -5   4       15.58       14.49      2.27 o
   6  -5   4       17.93       18.24      2.02 o
   7  -5   4      163.41      155.73      5.07 o
   8  -5   4       44.88       49.76      3.20 o
 -10  -4   4       11.80        5.99      2.67 o
  -9  -4   4        0.14        0.48      1.46 o
  -8  -4   4       24.20       24.69      2.54 o
  -7  -4   4       11.12       13.19      2.21 o
  -6  -4   4      159.82      164.39      3.95 o
  -5  -4   4      199.66      216.86      3.86 o
  -4  -4   4      177.49      185.00      3.31 o
  -3  -4   4      132.36      128.47      1.53 o
  -2  -4   4       71.04       64.81      1.01 o
  -1  -4   4      175.05      190.14      1.97 o
   0  -4   4     1420.13     1474.18     10.26 o
   1  -4   4        0.14        0.85      0.34 o
   2  -4   4      176.05      169.20      2.41 o
   3  -4   4      172.40      172.85      3.17 o
   4  -4   4       92.79       83.72      3.70 o
   5  -4   4       33.70       30.34      2.46 o
   6  -4   4       73.98       66.21      3.56 o
   7  -4   4       31.10       25.86      2.67 o
   8  -4   4        0.00        2.97      1.78 o
   9  -4   4       14.34       15.28      2.78 o
 -10  -3   4       13.54       13.55      2.89 o
  -9  -3   4       14.95       12.83      2.07 o
  -8  -3   4      102.15       97.96      3.96 o
  -7  -3   4      136.17      134.07      3.62 o
  -6  -3   4        4.14        4.70      1.07 o
  -5  -3   4       22.75       24.41      1.52 o
  -4  -3   4      665.52      684.66      9.58 o
  -3  -3   4        0.98        0.45      0.35 o
  -2  -3   4       29.09       30.99      0.62 o
  -1  -3   4        0.06       -0.23      0.23 o
   0  -3   4      617.93      662.64      5.34 o
   1  -3   4      532.56      581.01      4.94 o
   2  -3   4      100.63      100.83      2.01 o
   3  -3   4      209.45      211.24      3.94 o
   4  -3   4       38.30       35.13      1.68 o
   5  -3   4      545.39      508.23     10.28 o
   6  -3   4       68.61       71.44      2.74 o
   7  -3   4       14.69       15.17      2.19 o
   8  -3   4       18.22       21.70      2.67 o
   9  -3   4      124.46      125.15      5.80 o
 -10  -2   4        2.57        2.97      1.89 o
  -9  -2   4        5.92        3.67      1.44 o
  -8  -2   4        2.32        1.65      1.32 o
  -7  -2   4        1.78        2.33      1.15 o
  -6  -2   4       13.98       10.54      1.19 o
  -5  -2   4       52.30       51.52      2.48 o
  -4  -2   4      236.30      245.27      5.06 o
  -3  -2   4     1249.55     1272.11     19.70 o
  -2  -2   4      956.53     1010.20     11.26 o
  -1  -2   4      250.53      229.16      2.25 o
   0  -2   4      283.74      280.85      2.31 o
   1  -2   4     1088.35     1206.77      9.70 o
   2  -2   4      959.73     1034.58     12.32 o
   3  -2   4      186.36      164.08      3.25 o
   4  -2   4      144.28      137.08      3.06 o
   5  -2   4      103.61      108.74      2.85 o
   6  -2   4       64.86       60.69      2.55 o
   7  -2   4        1.76        3.73      1.22 o
   8  -2   4        3.47        4.05      1.46 o
   9  -2   4       63.07       69.65      3.63 o
  10  -2   4        4.11        0.32      2.13 o
 -10  -1   4        0.59        1.32      1.81 o
  -9  -1   4       43.83       41.89      2.74 o
  -8  -1   4       30.64       30.37      2.23 o
  -7  -1   4       27.48       26.43      1.97 o
  -6  -1   4       24.55       24.41      1.54 o
  -5  -1   4      566.51      561.66     14.13 o
  -4  -1   4       18.76       26.47      1.47 o
  -3  -1   4       59.57       58.67      2.58 o
  -2  -1   4      828.81      845.10     13.12 o
  -1  -1   4        0.09        1.91      0.25 o
   0  -1   4       21.07       22.29      0.50 o
   1  -1   4        0.27        0.97      0.25 o
   2  -1   4     1420.79     1541.59     15.59 o
   3  -1   4       99.86      109.82      1.87 o
   4  -1   4       14.93       23.46      1.32 o
   5  -1   4      328.31      338.20      5.87 o
   6  -1   4       13.46       11.08      1.25 o
   7  -1   4      334.40      333.97      7.33 o
   8  -1   4      107.12      108.64      4.24 o
   9  -1   4       30.73       31.41      2.91 o
  10  -1   4        4.84        6.30      1.87 o
 -10   0   4        1.08        0.54      1.65 o
  -9   0   4       64.52       67.56      5.44 o
  -8   0   4       15.38       10.65      1.53 o
  -7   0   4       28.49       25.47      2.31 o
  -6   0   4        4.24        4.14      0.89 o
  -5   0   4        0.97        1.16      0.83 o
  -4   0   4       67.77       71.21      1.21 o
  -3   0   4      306.56      290.71      2.86 o
  -2   0   4      623.63      652.97      7.79 o
  -1   0   4     2166.51     2237.69     22.80 o
   0   0   4      769.18      802.34      6.48 o
   1   0   4      593.53      601.12      4.61 o
   2   0   4      796.27      812.11      6.83 o
   3   0   4     2138.51     2428.81     22.47 o
   4   0   4      388.20      400.76      4.67 o
   5   0   4      187.62      181.94      3.25 o
   6   0   4        0.88        0.09      0.77 o
   7   0   4       57.83       52.31      2.27 o
   8   0   4       29.16       24.35      1.95 o
   9   0   4        0.08        0.44      2.01 o
  10   0   4        3.78        5.93      1.99 o
  -9   1   4       46.69       37.81      2.32 o
  -8   1   4       13.22        9.99      3.02 o
  -7   1   4       49.26       38.11      4.40 o
  -6   1   4       74.65       78.62      2.52 o
  -5   1   4       48.55       48.08      1.57 o
  -4   1   4        0.51        0.81      0.34 o
  -3   1   4      708.53      686.66      7.49 o
  -2   1   4       34.50       27.19      0.65 o
  -1   1   4      576.55      551.17      6.14 o
   0   1   4      302.41      305.02      2.90 o
   1   1   4       33.14       40.36      0.71 o
   2   1   4       21.78       20.70      0.58 o
   3   1   4        2.00        4.98      0.40 o
   4   1   4     1514.34     1676.75     14.61 o
   5   1   4        0.74        1.23      0.46 o
   6   1   4       16.31       19.64      1.25 o
   7   1   4       83.24       87.94      2.58 o
   8   1   4       56.14       60.33      2.67 o
   9   1   4       51.74       51.81      3.53 o
  10   1   4       61.42       63.93      3.32 o
  11   1   4       31.90       37.46      4.21 o
  -9   2   4       47.25       48.52      3.93 o
  -8   2   4        3.35        5.31      1.93 o
  -7   2   4       56.02       54.49      3.32 o
  -6   2   4        1.62        0.30      1.11 o
  -5   2   4       49.23       43.62      1.66 o
  -4   2   4       88.51       93.84      1.86 o
  -3   2   4       17.51       18.97      0.61 o
  -2   2   4      356.09      351.87      3.50 o
  -1   2   4      101.26       92.21      1.43 o
   0   2   4     2649.44     2704.22     23.86 o
   1   2   4      547.53      559.71      4.37 o
   2   2   4      106.38      107.01      1.22 o
   3   2   4      462.22      498.98      3.88 o
   4   2   4      410.91      419.09      3.64 o
   5   2   4      826.93      933.48      8.16 o
   6   2   4      238.67      237.19      3.55 o
   7   2   4       87.37       89.98      2.32 o
   8   2   4       21.33       20.98      3.73 o
   9   2   4        2.96        3.33      1.37 o
  10   2   4       16.01       15.53      2.46 o
  11   2   4        2.32        5.51      2.73 o
  -8   3   4       59.52       61.05      3.92 o
  -7   3   4      110.00      102.24      4.52 o
  -6   3   4       36.42       33.23      2.63 o
  -5   3   4        9.01        8.46      0.92 o
  -4   3   4       57.62       65.53      1.82 o
  -3   3   4        3.92        5.68      0.53 o
  -2   3   4       15.72       24.57      0.93 o
  -1   3   4      231.20      197.83      2.32 o
   0   3   4      114.83      101.26      1.32 o
   1   3   4      570.48      562.87      4.53 o
   2   3   4       60.48       57.31      0.91 o
   3   3   4       25.27       30.66      0.73 o
   4   3   4       36.15       41.82      0.91 o
   5   3   4        6.27        7.39      0.59 o
   6   3   4      567.78      608.67      5.94 o
   7   3   4       19.97       17.95      1.16 o
   8   3   4        4.08        3.13      0.88 o
   9   3   4        0.20       -0.32      1.73 o
  10   3   4      167.66      171.82      5.25 o
  11   3   4        2.04        2.78      2.81 o
  -7   4   4       19.82       19.32      3.32 o
  -6   4   4        0.00        1.33      1.37 o
  -5   4   4        6.86        7.52      1.30 o
  -4   4   4       15.67       16.71      1.19 o
  -3   4   4       39.79       33.71      1.16 o
  -2   4   4       92.98       96.92      1.66 o
  -1   4   4       77.74       74.88      1.51 o
   0   4   4      204.67      202.39      2.32 o
   1   4   4       38.81       39.63      0.91 o
   2   4   4     2526.28     2624.83     18.69 o
   3   4   4       32.26       27.58      0.77 o
   4   4   4        2.73        2.22      0.40 o
   5   4   4      314.93      324.04      3.39 o
   6   4   4       54.97       51.56      1.35 o
   7   4   4      151.79      152.79      2.45 o
   8   4   4      110.44      102.39      2.76 o
   9   4   4       56.74       58.43      3.25 o
  10   4   4       11.90       10.89      1.94 o
  11   4   4        6.29        2.78      2.89 o
  -6   5   4       64.23       67.30      5.18 o
  -5   5   4      206.19      212.04      4.49 o
  -4   5   4       38.69       37.10      2.59 o
  -3   5   4        0.46        1.10      0.58 o
  -2   5   4        6.30        5.56      0.72 o
  -1   5   4      218.90      228.15      3.20 o
   0   5   4       41.09       41.03      1.10 o
   1   5   4       68.61       57.92      1.15 o
   2   5   4       16.69       15.48      0.78 o
   3   5   4      122.26      128.24      1.81 o
   4   5   4        9.86       10.87      0.62 o
   5   5   4        4.07        6.59      0.62 o
   6   5   4       30.87       32.28      1.05 o
   7   5   4       55.95       56.90      1.63 o
   8   5   4       80.81       85.31      2.28 o
   9   5   4       65.23       64.87      2.69 o
  10   5   4       11.45       10.02      2.35 o
  11   5   4        0.06        1.38      2.89 o
  -6   6   4      365.59      432.56     14.95 o
  -5   6   4       40.98       38.49      3.27 o
  -4   6   4        8.82        5.48      0.88 o
  -3   6   4        0.05        0.70      0.63 o
  -2   6   4      104.40      103.10      2.28 o
  -1   6   4        0.28        0.53      0.56 o
   0   6   4        1.63        2.09      0.56 o
   1   6   4      437.15      416.52      4.34 o
   2   6   4      120.49      123.76      1.86 o
   3   6   4       44.34       43.34      1.13 o
   4   6   4      786.23      800.16      7.60 o
   5   6   4       11.78       10.14      0.95 o
   6   6   4        1.36        1.19      0.53 o
   7   6   4      207.28      205.09      3.28 o
   8   6   4        0.05        0.18      0.68 o
   9   6   4       27.44       23.13      1.70 o
  10   6   4       17.80       18.26      2.89 o
  -5   7   4        4.13        5.79      1.54 o
  -4   7   4       25.42       22.97      1.76 o
  -3   7   4      212.05      224.26      3.92 o
  -2   7   4       45.99       46.18      1.72 o
  -1   7   4        8.98        6.69      0.93 o
   0   7   4       84.32       77.57      1.84 o
   1   7   4      263.45      270.17      3.83 o
   2   7   4        9.87        9.65      0.82 o
   3   7   4       57.58       55.10      1.22 o
   4   7   4        1.24        2.17      0.57 o
   5   7   4       25.08       24.37      1.66 o
   6   7   4        7.13        6.42      1.27 o
   7   7   4        0.03        1.14      0.63 o
   8   7   4       22.18       25.19      2.01 o
   9   7   4       72.84       67.58      2.86 o
  10   7   4        2.44        1.79      1.58 o
  -5   8   4       54.42       59.68      4.91 o
  -4   8   4       93.61      108.76      5.40 o
  -3   8   4       44.27       43.39      2.32 o
  -2   8   4        5.16        3.68      1.08 o
  -1   8   4        0.88        1.02      0.82 o
   0   8   4      186.28      183.08      3.14 o
   1   8   4       18.92       18.64      1.17 o
   2   8   4        5.32        4.68      0.79 o
   3   8   4      345.61      341.97      4.40 o
   4   8   4      207.03      203.00      3.05 o
   5   8   4        1.39        2.50      0.79 o
   6   8   4      105.04      106.56      2.51 o
   7   8   4        3.18        3.14      0.81 o
   8   8   4        5.71        5.61      1.10 o
   9   8   4       80.65       80.04      2.81 o
  10   8   4        1.10        1.13      2.09 o
  -4   9   4       48.44       55.78      3.30 o
  -3   9   4        0.07        3.12      1.66 o
  -2   9   4        6.85        9.09      1.65 o
  -1   9   4       70.31       68.84      2.94 o
   0   9   4       44.91       45.99      1.98 o
   1   9   4       42.32       42.93      1.85 o
   2   9   4       51.44       52.54      1.98 o
   3   9   4      105.49      105.97      2.71 o
   4   9   4        1.25        2.89      1.09 o
   5   9   4       17.16       20.32      1.43 o
   6   9   4        0.14        0.11      0.86 o
   7   9   4        9.30        6.97      1.19 o
   8   9   4       18.35       14.20      2.07 o
   9   9   4        0.28       -1.06      1.52 o
  -2  10   4       19.20       19.41      2.53 o
  -1  10   4       14.35       16.80      2.39 o
   0  10   4        0.01        0.49      1.16 o
   1  10   4       11.20       11.89      1.39 o
   2  10   4      117.69      120.11      3.10 o
   3  10   4        0.40        1.78      0.90 o
   4  10   4        1.41        0.02      1.07 o
   5  10   4      103.99      101.06      3.35 o
   6  10   4      190.94      180.03      6.25 o
   7  10   4       12.27       11.93      1.45 o
   8  10   4        2.96        3.79      1.37 o
   0  11   4        6.25        4.17      1.81 o
   1  11   4        1.66        3.17      1.76 o
   2  11   4       14.04       12.69      2.04 o
   3  11   4       91.34       87.94      4.74 o
   4  11   4        6.41        3.89      1.51 o
   5  11   4       34.51       30.43      2.44 o
   6  11   4        4.55        6.47      1.80 o
  -4 -11   5       31.79       27.18      4.83 o
  -3 -11   5       13.74       13.62      5.03 o
  -2 -11   5        0.43        0.05      3.79 o
  -1 -11   5       61.75       60.24      6.10 o
  -6 -10   5       17.64       19.23      2.32 o
  -5 -10   5       34.36       31.67      2.24 o
  -4 -10   5       11.47        9.80      1.95 o
  -3 -10   5        0.64        2.98      1.28 o
  -2 -10   5        7.91        6.24      1.67 o
  -1 -10   5        7.11        2.62      2.42 o
   0 -10   5       16.36       16.20      2.87 o
   1 -10   5        0.54       -0.78      1.83 o
   2 -10   5        0.02       -1.61      2.19 o
  -7  -9   5        8.97       14.25      3.32 o
  -6  -9   5       36.74       42.07      2.75 o
  -5  -9   5       14.43       14.92      1.62 o
  -4  -9   5      127.79      127.96      3.35 o
  -3  -9   5        4.53        5.54      1.06 o
  -2  -9   5       30.69       32.51      2.05 o
  -1  -9   5       28.12       31.55      1.80 o
   0  -9   5       21.31       21.66      1.83 o
   1  -9   5       47.34       43.54      2.84 o
   2  -9   5        2.51        1.58      1.53 o
   3  -9   5        8.50       13.44      2.46 o
   4  -9   5       19.51       17.05      2.76 o
  -8  -8   5      124.11      129.52      7.15 o
  -7  -8   5        1.69        4.40      2.64 o
  -6  -8   5        9.61        7.46      1.57 o
  -5  -8   5       19.66       22.52      1.64 o
  -4  -8   5       26.47       27.61      1.94 o
  -3  -8   5      105.90       99.41      2.43 o
  -2  -8   5       16.13       14.57      1.16 o
  -1  -8   5       16.81       19.38      1.42 o
   0  -8   5       10.84       10.85      1.06 o
   1  -8   5       53.86       50.51      2.08 o
   2  -8   5       14.91       13.90      1.56 o
   3  -8   5       39.16       40.72      2.55 o
   4  -8   5        2.92        3.04      3.48 o
   5  -8   5       32.22       27.96      2.94 o
  -9  -7   5        4.78        8.47      3.08 o
  -8  -7   5        9.51       10.23      2.18 o
  -7  -7   5       28.90       34.82      3.97 o
  -6  -7   5        7.20        7.33      1.65 o
  -5  -7   5       51.25       57.70      3.55 o
  -4  -7   5      109.20      113.47      2.88 o
  -3  -7   5       63.68       63.08      2.60 o
  -2  -7   5      352.81      359.95      5.04 o
  -1  -7   5        4.59        2.88      0.59 o
   0  -7   5       31.16       31.52      1.48 o
   1  -7   5       23.57       21.22      1.39 o
   2  -7   5      125.57      119.80      3.53 o
   3  -7   5       10.12        9.48      2.43 o
   4  -7   5       10.00       15.40      2.11 o
   5  -7   5        2.61        2.72      1.62 o
   6  -7   5        5.81        4.84      1.81 o
  -9  -6   5        5.89        3.91      2.70 o
  -8  -6   5        1.55        0.72      1.45 o
  -7  -6   5       71.79       74.01      4.69 o
  -6  -6   5      400.71      405.30      6.46 o
  -5  -6   5        0.70        0.95      0.75 o
  -4  -6   5        5.23        3.99      0.70 o
  -3  -6   5       81.69       82.43      1.98 o
  -2  -6   5        5.86        4.40      0.68 o
  -1  -6   5       62.12       66.97      1.41 o
   0  -6   5        5.48        4.44      0.62 o
   1  -6   5       39.80       36.60      1.26 o
   2  -6   5      140.57      137.24      3.14 o
   3  -6   5       65.85       64.23      3.09 o
   4  -6   5       28.25       25.19      2.28 o
   5  -6   5      173.69      176.02      5.49 o
   6  -6   5       18.06       19.57      2.39 o
   7  -6   5        8.83        7.03      1.89 o
 -10  -5   5       30.98       20.35      3.75 o
  -9  -5   5       10.14        8.74      2.11 o
  -8  -5   5        0.06        0.78      1.28 o
  -7  -5   5        0.05        0.30      1.19 o
  -6  -5   5       81.07       83.42      2.48 o
  -5  -5   5       59.09       60.85      2.02 o
  -4  -5   5        0.29       -0.23      0.50 o
  -3  -5   5      208.18      207.53      2.92 o
  -2  -5   5      193.18      200.91      2.20 o
  -1  -5   5      137.75      150.85      1.96 o
   0  -5   5      558.22      579.00      5.10 o
   1  -5   5       57.05       57.32      1.42 o
   2  -5   5       91.99       87.81      2.47 o
   3  -5   5        7.47        6.34      1.33 o
   4  -5   5      228.39      217.43     13.97 o
   5  -5   5        2.49        2.23      1.22 o
   6  -5   5       37.31       40.10      5.72 o
   7  -5   5        3.53        5.12      1.75 o
   8  -5   5        0.78        2.65      1.87 o
 -10  -4   5       37.49       40.05      4.16 o
  -9  -4   5        9.79       11.26      2.10 o
  -8  -4   5        7.63        6.28      1.68 o
  -7  -4   5       42.20       44.30      5.45 o
  -6  -4   5        0.46        1.54      0.87 o
  -5  -4   5      159.15      164.55      3.25 o
  -4  -4   5      895.25      923.95     12.81 o
  -3  -4   5        0.65        1.71      0.64 o
  -2  -4   5        1.96        1.44      0.32 o
  -1  -4   5      280.48      291.97      2.64 o
   0  -4   5       73.92       94.41      1.39 o
   1  -4   5       15.66       12.13      0.64 o
   2  -4   5       97.38       99.68      2.01 o
   3  -4   5      183.68      178.23      4.09 o
   4  -4   5      200.33      187.04      6.29 o
   5  -4   5        3.43        3.40      1.51 o
   6  -4   5       56.06       59.81      3.64 o
   7  -4   5      257.19      251.06      8.23 o
   8  -4   5       18.23       19.32      2.89 o
   9  -4   5        8.71        7.37      2.62 o
 -10  -3   5        2.66        7.13      2.38 o
  -9  -3   5        0.38       -1.24      1.32 o
  -8  -3   5      132.62      119.73      4.48 o
  -7  -3   5      255.94      258.01      6.65 o
  -6  -3   5       12.80       13.96      1.65 o
  -5  -3   5        1.41        2.17      1.05 o
  -4  -3   5       97.12       92.25      2.37 o
  -3  -3   5        3.41        4.60      0.76 o
  -2  -3   5        3.70        5.57      0.33 o
  -1  -3   5      606.11      586.32      4.46 o
   0  -3   5      307.83      309.21      3.50 o
   1  -3   5      377.47      408.48      3.52 o
   2  -3   5      283.44      301.22      4.36 o
   3  -3   5      279.87      279.69      4.98 o
   4  -3   5      118.82      108.49      2.86 o
   5  -3   5       36.99       41.46      3.12 o
   6  -3   5      139.27      126.98      6.23 o
   7  -3   5        3.98        6.07      1.97 o
   8  -3   5       40.35       42.00      3.59 o
   9  -3   5       16.96       17.57      3.05 o
 -10  -2   5        0.04        0.65      1.78 o
  -9  -2   5        8.35        7.57      1.75 o
  -8  -2   5       60.84       58.96      3.04 o
  -7  -2   5       16.02       18.25      1.93 o
  -6  -2   5        9.58       10.73      4.35 o
  -5  -2   5      238.86      243.97      5.31 o
  -4  -2   5        0.02        1.32      0.83 o
  -3  -2   5      578.71      620.56      8.56 o
  -2  -2   5     1105.76     1128.68     14.06 o
  -1  -2   5       48.41       36.94      0.68 o
   0  -2   5        6.78        5.82      0.35 o
   1  -2   5      766.93      780.92      6.49 o
   2  -2   5      270.02      330.11      6.61 o
   3  -2   5       84.45       77.66      1.88 o
   4  -2   5       39.15       39.97      1.73 o
   5  -2   5      510.81      505.50      8.25 o
   6  -2   5      165.98      172.91      6.76 o
   7  -2   5       18.70       21.81      1.94 o
   8  -2   5       82.10       87.78      3.65 o
   9  -2   5      131.30      141.92      5.21 o
  10  -2   5        0.32        4.18      2.59 o
 -10  -1   5       20.00       16.11      2.54 o
  -9  -1   5       26.22       25.64      2.28 o
  -8  -1   5       32.95       32.58      2.77 o
  -7  -1   5       18.47       18.26      2.21 o
  -6  -1   5      210.92      203.25      7.56 o
  -5  -1   5      617.71      626.00     14.39 o
  -4  -1   5        9.05        9.03      1.05 o
  -3  -1   5       20.53       18.72      1.15 o
  -2  -1   5        0.08        0.19      0.73 o
  -1  -1   5      115.15      109.65      1.38 o
   0  -1   5        2.88        6.05      0.35 o
   1  -1   5      811.88      814.85      6.42 o
   2  -1   5      666.15      681.51      6.24 o
   3  -1   5      621.62      664.33      7.26 o
   4  -1   5      122.24      125.93      2.15 o
   5  -1   5      188.52      165.35      3.76 o
   6  -1   5       14.08        9.81      1.44 o
   7  -1   5      129.26      128.74      4.19 o
   8  -1   5       64.33       63.03      2.73 o
   9  -1   5        1.50        3.38      1.46 o
  10  -1   5       21.11       20.75      2.35 o
  -9   0   5       47.47       43.45      3.55 o
  -8   0   5       20.49       18.99      1.86 o
  -7   0   5       56.88       49.78      2.39 o
  -6   0   5      125.83      116.76      4.16 o
  -5   0   5        4.43        2.40      1.19 o
  -4   0   5       22.54       22.70      0.88 o
  -3   0   5      424.89      435.15      4.77 o
  -2   0   5      113.28      126.57      1.84 o
  -1   0   5     2140.79     2334.39     21.61 o
   0   0   5      571.18      558.71      4.38 o
   1   0   5      162.08      150.57      1.66 o
   2   0   5       23.17       18.79      0.61 o
   3   0   5      299.13      307.75      3.12 o
   4   0   5        3.82        9.35      0.67 o
   5   0   5       25.80       24.92      1.24 o
   6   0   5        6.20        6.17      0.85 o
   7   0   5      434.03      420.97      7.53 o
   8   0   5      167.00      169.21      4.46 o
   9   0   5       53.93       64.30      3.05 o
  10   0   5      107.47      114.07      4.64 o
  -9   1   5        2.14        2.64      4.49 o
  -8   1   5       38.24       36.13      2.19 o
  -7   1   5       51.11       48.58      2.27 o
  -6   1   5      101.73      101.70      3.59 o
  -5   1   5      435.53      417.58      9.66 o
  -4   1   5       13.60       10.67      0.62 o
  -3   1   5      372.93      341.28      3.21 o
  -2   1   5      310.35      324.81      3.35 o
  -1   1   5       48.97       45.03      1.03 o
   0   1   5       43.63       61.98      1.51 o
   1   1   5      421.90      418.58      3.65 o
   2   1   5       30.09       25.62      0.62 o
   3   1   5      325.61      347.92      3.08 o
   4   1   5      359.25      359.47      3.60 o
   5   1   5      129.78      150.67      2.31 o
   6   1   5      202.90      195.77      3.17 o
   7   1   5       34.94       34.66      1.72 o
   8   1   5        1.10        1.65      1.18 o
   9   1   5      111.93      112.24      3.87 o
  10   1   5       45.76       45.59      2.97 o
  11   1   5        0.31       -3.00      3.00 o
  -9   2   5       54.02       56.33      5.56 o
  -8   2   5       50.49       62.10      4.12 o
  -7   2   5       42.16       42.26      3.19 o
  -6   2   5       60.90       66.39      4.75 o
  -5   2   5      109.16      108.22      5.76 o
  -4   2   5      195.70      199.08      2.81 o
  -3   2   5       38.16       36.98      0.91 o
  -2   2   5      312.26      281.94      3.72 o
  -1   2   5      280.28      284.34      3.74 o
   0   2   5      430.15      418.44      4.22 o
   1   2   5     1681.06     1826.01     12.48 o
   2   2   5      123.85      114.86      1.34 o
   3   2   5      250.81      250.12      2.32 o
   4   2   5       12.82       18.00      0.63 o
   5   2   5        0.38        0.54      0.38 o
   6   2   5       52.50       48.37      1.42 o
   7   2   5       21.17       20.28      1.35 o
   8   2   5       15.93       14.57      1.71 o
   9   2   5      158.22      150.63      4.47 o
  10   2   5      137.81      133.69      4.55 o
  11   2   5       56.52       61.86      5.42 o
  -8   3   5        8.22        4.95      2.20 o
  -7   3   5        5.04        5.13      1.85 o
  -6   3   5       36.85       42.51      3.02 o
  -5   3   5       83.66       78.97      4.97 o
  -4   3   5       84.41       82.20      2.39 o
  -3   3   5     2063.50     2018.71     19.23 o
  -2   3   5      151.25      154.14      2.66 o
  -1   3   5      127.93      106.55      2.02 o
   0   3   5      362.80      356.18      3.34 o
   1   3   5        0.89        1.36      0.35 o
   2   3   5        2.96       10.06      0.48 o
   3   3   5      422.04      421.63      3.66 o
   4   3   5       16.81       12.66      0.60 o
   5   3   5      159.78      160.34      2.07 o
   6   3   5       26.18       22.95      1.11 o
   7   3   5        1.90        2.21      0.67 o
   8   3   5      210.15      210.46      4.06 o
   9   3   5       10.20        9.91      1.76 o
  10   3   5        0.09       -0.94      1.54 o
  11   3   5       37.94       41.29      4.67 o
  -7   4   5        6.54        5.96      2.70 o
  -6   4   5       64.05       59.09      3.44 o
  -5   4   5       61.80       68.99      4.80 o
  -4   4   5       39.91       38.46      1.91 o
  -3   4   5      207.51      199.56      2.97 o
  -2   4   5       83.67       72.01      1.68 o
  -1   4   5      195.02      193.80      2.76 o
   0   4   5      530.83      486.91      4.66 o
   1   4   5      295.89      312.02      3.10 o
   2   4   5      164.24      159.57      1.84 o
   3   4   5      210.24      234.42      2.44 o
   4   4   5       13.52       14.51      0.67 o
   5   4   5      211.70      207.56      2.55 o
   6   4   5       28.52       29.70      1.13 o
   7   4   5       11.95       14.99      1.12 o
   8   4   5       22.62       20.84      1.34 o
   9   4   5       34.66       36.00      2.21 o
  10   4   5       22.11       20.91      3.17 o
  11   4   5       45.41       43.91      5.07 o
  -7   5   5       16.38       15.65      3.91 o
  -6   5   5       41.60       42.78      5.14 o
  -5   5   5        9.65        7.23      1.82 o
  -4   5   5        1.11        3.50      0.81 o
  -3   5   5       96.74       94.15      2.14 o
  -2   5   5      107.14       96.85      1.98 o
  -1   5   5     2426.63     2339.65     21.91 o
   0   5   5      178.47      173.72      2.46 o
   1   5   5       82.33       76.94      1.71 o
   2   5   5       93.20       82.54      2.09 o
   3   5   5       16.59       17.84      0.79 o
   4   5   5       11.03        8.36      0.66 o
   5   5   5      231.62      239.47      2.90 o
   6   5   5        2.38        1.27      0.52 o
   7   5   5       83.67       83.45      2.57 o
   8   5   5        0.42        0.85      0.75 o
   9   5   5       14.09       14.53      2.10 o
  10   5   5       75.47       74.59      4.43 o
  11   5   5       11.77        5.96      3.37 o
  -6   6   5        3.92        3.72      3.02 o
  -5   6   5        1.34        0.95      1.62 o
  -4   6   5       29.76       30.23      1.92 o
  -3   6   5      100.04      101.02      2.63 o
  -2   6   5       10.95       11.43      0.99 o
  -1   6   5      241.88      236.91      3.79 o
   0   6   5       55.47       52.36      1.56 o
   1   6   5      115.90      114.15      1.92 o
   2   6   5      156.95      150.51      2.13 o
   3   6   5      398.97      409.58      4.34 o
   4   6   5        1.79        1.91      0.56 o
   5   6   5        1.22        1.29      0.85 o
   6   6   5        0.14        0.54      0.58 o
   7   6   5       79.07       76.80      1.82 o
   8   6   5        1.75        2.28      0.97 o
   9   6   5        1.40        2.66      1.22 o
  10   6   5        1.62        2.11      1.34 o
  -6   7   5       11.30       10.47      3.81 o
  -5   7   5        7.68        6.10      3.35 o
  -4   7   5       67.16       73.76      2.67 o
  -3   7   5        5.84        7.20      2.00 o
  -2   7   5       26.27       25.66      1.45 o
  -1   7   5       11.64       12.13      1.26 o
   0   7   5      345.55      339.48      4.52 o
   1   7   5      979.41      970.66     10.21 o
   2   7   5       33.46       34.53      1.30 o
   3   7   5       51.52       53.30      1.56 o
   4   7   5       28.83       27.66      1.96 o
   5   7   5       10.77       10.12      0.93 o
   6   7   5       27.22       30.08      1.36 o
   7   7   5       67.94       63.16      2.05 o
   8   7   5       23.90       21.71      1.59 o
   9   7   5       11.90       14.91      1.81 o
  10   7   5        1.65       -1.40      1.76 o
  -5   8   5       52.61       52.36      3.06 o
  -4   8   5       20.88       23.13      2.38 o
  -3   8   5        0.10        0.44      3.09 o
  -2   8   5        5.72        4.64      1.34 o
  -1   8   5      101.44      105.30      4.30 o
   0   8   5        0.18        0.50      0.72 o
   1   8   5       81.22       80.03      2.09 o
   2   8   5      140.41      139.62      2.54 o
   3   8   5        1.98        1.54      0.78 o
   4   8   5        5.79        3.50      1.19 o
   5   8   5      226.07      217.26      3.63 o
   6   8   5        2.37        2.70      0.79 o
   7   8   5       32.03       35.88      1.67 o
   8   8   5        0.29        1.44      1.26 o
   9   8   5        4.03        5.31      1.68 o
  -3   9   5        3.25        3.19      3.45 o
  -2   9   5       64.33       63.49      6.61 o
  -1   9   5        3.76        5.63      1.23 o
   0   9   5       42.38       44.96      1.92 o
   1   9   5       30.71       28.82      1.65 o
   2   9   5      568.29      579.98      7.79 o
   3   9   5      180.29      181.50      3.33 o
   4   9   5        5.40        6.77      1.31 o
   5   9   5        8.55        8.41      1.42 o
   6   9   5       15.75       16.06      1.41 o
   7   9   5       10.27        7.76      1.27 o
   8   9   5       38.47       39.44      2.48 o
   9   9   5       18.69       14.84      2.08 o
  -2  10   5       10.93       13.80      2.31 o
  -1  10   5        1.12        1.79      1.84 o
   0  10   5        3.02        3.04      1.50 o
   1  10   5       73.23       67.55      3.09 o
   2  10   5       15.87       13.54      1.60 o
   3  10   5        1.79        1.79      1.04 o
   4  10   5      157.20      175.17      4.43 o
   5  10   5        3.66        5.29      1.37 o
   6  10   5        2.51        3.97      1.37 o
   7  10   5       34.00       30.42      1.92 o
   8  10   5        2.21        2.18      1.31 o
   0  11   5       21.53       24.57      2.97 o
   1  11   5       10.15        6.34      1.99 o
   2  11   5       25.63       22.27      3.46 o
   3  11   5       56.69       47.67      2.79 o
   4  11   5      373.87      391.95      7.46 o
   5  11   5       12.84        8.65      1.96 o
   6  11   5        0.81        2.27      2.46 o
  -5 -10   6       23.72       27.08      2.17 o
  -4 -10   6        0.42        1.29      1.23 o
  -3 -10   6       40.29       43.23      6.58 o
  -2 -10   6        6.73        3.86      2.35 o
  -1 -10   6       56.72       54.18      6.17 o
   0 -10   6        0.17       -2.48      2.48 o
   1 -10   6        1.73        1.77      2.07 o
   2 -10   6       83.18       79.42      4.74 o
  -7  -9   6        5.79        5.24      2.91 o
  -6  -9   6        8.82        4.53      2.73 o
  -5  -9   6       48.33       46.59      2.69 o
  -4  -9   6       20.33       20.70      1.76 o
  -3  -9   6        4.84        3.71      1.16 o
  -2  -9   6        3.54        4.25      1.27 o
  -1  -9   6       17.21       17.23      2.15 o
   0  -9   6       10.28       11.16      1.62 o
   1  -9   6        1.61       -1.00      1.42 o
   2  -9   6       91.17       98.47      3.98 o
   3  -9   6        0.75        0.84      2.73 o
   4  -9   6        0.01       -2.35      2.56 o
  -8  -8   6        1.19        1.94      3.05 o
  -7  -8   6       69.77       63.45      5.13 o
  -6  -8   6       33.33       37.92      4.32 o
  -5  -8   6       25.96       30.55      4.01 o
  -4  -8   6        0.09       -0.48      0.88 o
  -3  -8   6       14.97       13.25      1.19 o
  -2  -8   6       48.97       48.04      1.78 o
  -1  -8   6       24.97       24.50      1.74 o
   0  -8   6       27.56       26.55      1.54 o
   1  -8   6      130.25      129.33      3.17 o
   2  -8   6       25.33       26.39      1.96 o
   3  -8   6        3.66        4.21      1.67 o
   4  -8   6      161.74      175.86      7.41 o
   5  -8   6        8.96       11.96      2.49 o
  -8  -7   6       14.30        9.58      3.10 o
  -7  -7   6       11.26       11.28      2.97 o
  -6  -7   6        4.83        1.46      2.02 o
  -5  -7   6       30.29       30.09      2.46 o
  -4  -7   6       30.24       31.38      2.76 o
  -3  -7   6       50.18       47.96      1.72 o
  -2  -7   6       64.05       62.60      1.90 o
  -1  -7   6        0.73        0.14      0.82 o
   0  -7   6       35.70       33.33      1.94 o
   1  -7   6       13.59       15.77      1.20 o
   2  -7   6       40.20       37.93      1.97 o
   3  -7   6        7.06        6.41      1.48 o
   4  -7   6      137.01      146.62      5.23 o
   5  -7   6        0.87        1.73      2.31 o
   6  -7   6        1.79        4.57      1.91 o
  -9  -6   6        0.12       -0.81      2.32 o
  -8  -6   6        1.32        1.89      1.70 o
  -7  -6   6        9.82       10.84      1.86 o
  -6  -6   6        2.74        1.00      1.04 o
  -5  -6   6       67.18       67.23      3.50 o
  -4  -6   6       80.39       82.84      3.03 o
  -3  -6   6      117.34      118.73      2.82 o
  -2  -6   6        2.14        0.75      0.67 o
  -1  -6   6        1.38        2.34      0.61 o
   0  -6   6      266.28      256.84      2.89 o
   1  -6   6       18.71       19.11      1.27 o
   2  -6   6      100.76       93.26      2.63 o
   3  -6   6      142.92      144.03      4.77 o
   4  -6   6      176.22      180.37      8.26 o
   5  -6   6        2.02        2.78      1.56 o
   6  -6   6      132.90      132.08      5.06 o
   7  -6   6       17.76       19.90      2.61 o
  -9  -5   6      326.25      326.11     11.25 o
  -8  -5   6      211.17      201.70      7.87 o
  -7  -5   6       50.33       49.27      5.25 o
  -6  -5   6       15.98       17.91      1.67 o
  -5  -5   6        1.39        1.59      1.03 o
  -4  -5   6        7.28        5.36      0.83 o
  -3  -5   6       50.89       49.90      1.72 o
  -2  -5   6       28.81       30.68      1.63 o
  -1  -5   6       77.00       69.61      1.27 o
   0  -5   6       57.54       51.18      1.22 o
   1  -5   6       82.39       72.63      1.77 o
   2  -5   6      123.82      108.06      2.70 o
   3  -5   6       14.00       14.18      1.78 o
   4  -5   6       52.13       49.59      2.78 o
   5  -5   6       19.11       17.62      2.75 o
   6  -5   6      107.81      101.17      4.27 o
   7  -5   6       16.64       17.71      2.39 o
   8  -5   6       12.30       16.07      2.51 o
  -9  -4   6        7.10        9.39      2.86 o
  -8  -4   6       16.89       16.85      2.28 o
  -7  -4   6        2.59       -0.53      1.27 o
  -6  -4   6        1.13        0.41      1.52 o
  -5  -4   6       32.52       34.57      2.19 o
  -4  -4   6        6.20        7.54      1.00 o
  -3  -4   6       20.44       24.60      1.51 o
  -2  -4   6       93.90       93.03      1.54 o
  -1  -4   6      472.24      461.87      4.00 o
   0  -4   6       10.22       11.08      0.64 o
   1  -4   6        5.17        6.83      0.60 o
   2  -4   6      331.83      309.48      4.29 o
   3  -4   6       56.72       53.38      2.25 o
   4  -4   6      159.71      148.15      5.75 o
   5  -4   6      145.32      132.01      5.59 o
   6  -4   6      351.08      369.78     10.85 o
   7  -4   6        0.94        3.86      2.05 o
   8  -4   6       22.32       15.57      3.02 o
  -9  -3   6       11.31       12.47      2.64 o
  -8  -3   6      314.08      298.37      7.72 o
  -7  -3   6      412.97      413.65      9.28 o
  -6  -3   6      259.63      264.65      6.64 o
  -5  -3   6      225.98      231.68      7.50 o
  -4  -3   6        1.33        1.66      0.95 o
  -3  -3   6      103.84      111.04      2.59 o
  -2  -3   6       95.04       92.72      1.21 o
  -1  -3   6       19.86       24.63      0.72 o
   0  -3   6       14.97       14.26      0.63 o
   1  -3   6      232.25      216.30      2.53 o
   2  -3   6       38.68       31.31      1.38 o
   3  -3   6      133.90      123.02      2.63 o
   4  -3   6       83.51       68.61      2.73 o
   5  -3   6       41.38       49.31      4.70 o
   6  -3   6       50.58       48.58      3.54 o
   7  -3   6       54.40       53.44      3.86 o
   8  -3   6       48.07       51.20      4.08 o
   9  -3   6       32.10       35.65      3.86 o
  -9  -2   6       18.70       20.97      2.89 o
  -8  -2   6        2.34        0.78      1.25 o
  -7  -2   6        0.50       -0.22      1.19 o
  -6  -2   6        3.81        4.13      1.62 o
  -5  -2   6       21.91       18.57      2.21 o
  -4  -2   6       10.45        9.20      1.75 o
  -3  -2   6       98.96      108.22      2.37 o
  -2  -2   6        3.33        8.20      0.52 o
  -1  -2   6        1.01        1.93      0.30 o
   0  -2   6       39.73       42.70      0.77 o
   1  -2   6      692.34      640.53      5.28 o
   2  -2   6       53.65       55.68      1.21 o
   3  -2   6       46.17       46.70      1.70 o
   4  -2   6      175.31      161.40      3.71 o
   5  -2   6       46.77       50.82      4.40 o
   6  -2   6       54.37       48.78      3.33 o
   7  -2   6      156.42      151.83      4.75 o
   8  -2   6      379.08      381.09     11.55 o
   9  -2   6       12.69       14.03      2.82 o
  -9  -1   6       19.79       14.14      2.38 o
  -8  -1   6        1.74        0.27      1.31 o
  -7  -1   6        8.13        7.11      1.92 o
  -6  -1   6     1704.92     1662.99     34.98 o
  -5  -1   6      136.09      121.13      4.67 o
  -4  -1   6       63.54       65.45      3.29 o
  -3  -1   6      542.39      521.38     12.36 o
  -2  -1   6        1.41        0.36      0.39 o
  -1  -1   6      272.48      301.71      2.95 o
   0  -1   6      256.69      262.09      2.79 o
   1  -1   6        6.26        1.68      0.37 o
   2  -1   6      233.09      235.98      2.42 o
   3  -1   6      122.78      104.32      1.64 o
   4  -1   6      224.91      180.35      3.82 o
   5  -1   6       15.40       16.82      1.48 o
   6  -1   6       15.46       10.55      2.74 o
   7  -1   6       48.07       45.08      4.72 o
   8  -1   6       47.86       47.00      2.62 o
   9  -1   6       61.12       68.61      3.21 o
  10  -1   6       28.72       23.29      3.48 o
  -9   0   6        1.34        3.40      1.81 o
  -8   0   6        1.17        1.85      2.44 o
  -7   0   6        4.28        2.82      1.15 o
  -6   0   6        7.18       10.20      1.70 o
  -5   0   6        3.99        3.51      1.30 o
  -4   0   6        8.18        9.42      1.51 o
  -3   0   6       23.25       23.85      1.08 o
  -2   0   6       49.72       38.72      0.95 o
  -1   0   6       66.29       73.25      1.25 o
   0   0   6       47.83       33.96      0.68 o
   1   0   6      112.61      120.99      1.45 o
   2   0   6      104.82      110.43      1.48 o
   3   0   6      195.77      176.04      2.11 o
   4   0   6      286.53      306.69      3.87 o
   5   0   6       57.08       61.24      1.66 o
   6   0   6      109.68      111.47      4.59 o
   7   0   6        4.90        5.63      1.29 o
   8   0   6        0.75        0.18      1.14 o
   9   0   6      128.05      124.63      4.12 o
  10   0   6      216.69      227.52      6.11 o
  -9   1   6        0.61        2.49      1.61 o
  -8   1   6       24.34       18.25      1.69 o
  -7   1   6       71.48       64.83      3.07 o
  -6   1   6        5.27        4.79      1.16 o
  -5   1   6        0.03        0.45      0.80 o
  -4   1   6     4358.62     4207.80     61.71 o
  -3   1   6        7.76        6.26      0.62 o
  -2   1   6        3.20        4.72      0.56 o
  -1   1   6      347.06      324.26      4.15 o
   0   1   6       48.33       36.07      0.95 o
   1   1   6      174.83      206.62      1.95 o
   2   1   6      182.25      201.24      1.96 o
   3   1   6       20.94       26.49      0.72 o
   4   1   6       98.12      106.60      1.65 o
   5   1   6        0.10        1.18      0.57 o
   6   1   6      412.45      379.04      5.40 o
   7   1   6        1.64        0.84      0.81 o
   8   1   6        1.84        3.40      1.32 o
   9   1   6       28.35       23.56      2.22 o
  10   1   6       19.85       16.68      3.09 o
  -8   2   6        0.48        1.97      1.96 o
  -7   2   6        6.49        4.82      1.08 o
  -6   2   6        5.12        3.11      1.07 o
  -5   2   6        3.96        3.34      0.98 o
  -4   2   6        7.78        7.74      1.12 o
  -3   2   6        0.72        1.35      0.57 o
  -2   2   6       42.04       46.71      1.33 o
  -1   2   6       83.75       91.99      2.14 o
   0   2   6       28.14       17.80      0.74 o
   1   2   6        2.12        2.82      0.35 o
   2   2   6      162.79      155.86      1.80 o
   3   2   6      434.65      412.53      3.61 o
   4   2   6      121.29      127.85      1.75 o
   5   2   6       59.21       53.69      1.44 o
   6   2   6      144.32      151.66      2.71 o
   7   2   6        0.95        0.85      0.72 o
   8   2   6       52.41       53.06      2.25 o
   9   2   6        0.04        2.19      1.40 o
  10   2   6        1.74        1.56      1.71 o
  11   2   6       88.17       81.35      6.15 o
  -8   3   6       52.05       49.13      4.05 o
  -7   3   6        5.33        8.94      6.07 o
  -6   3   6       15.79       20.32      3.43 o
  -5   3   6      216.04      209.41      4.75 o
  -4   3   6       45.19       41.44      1.54 o
  -3   3   6       42.35       38.73      1.45 o
  -2   3   6     4035.48     3822.01     42.38 o
  -1   3   6       39.83       37.03      0.98 o
   0   3   6        4.27        6.09      0.57 o
   1   3   6       36.24       29.42      0.89 o
   2   3   6      153.76      148.47      1.76 o
   3   3   6        2.44        4.21      0.47 o
   4   3   6        6.38        7.98      0.65 o
   5   3   6      235.40      225.47      2.65 o
   6   3   6       19.22       21.79      1.19 o
   7   3   6        5.37        6.10      0.91 o
   8   3   6      217.80      212.43      4.18 o
   9   3   6        0.50        0.61      1.03 o
  10   3   6        0.03        2.31      1.75 o
  11   3   6       20.98       20.86      4.02 o
  -7   4   6        6.65        7.85      3.00 o
  -6   4   6        3.81        4.52      1.75 o
  -5   4   6       37.04       36.80      1.96 o
  -4   4   6       10.26        9.66      1.02 o
  -3   4   6        1.18        0.70      0.64 o
  -2   4   6        0.84        1.13      0.67 o
  -1   4   6        0.37        0.49      0.50 o
   0   4   6       12.19       13.22      0.70 o
   1   4   6      225.35      228.86      2.74 o
   2   4   6       12.84       10.58      0.62 o
   3   4   6       51.60       58.38      1.23 o
   4   4   6      132.57      139.23      1.88 o
   5   4   6      410.54      408.69      4.15 o
   6   4   6       13.82       14.47      0.82 o
   7   4   6       52.77       55.00      1.81 o
   8   4   6       21.07       21.96      1.40 o
   9   4   6        2.44        3.30      1.18 o
  10   4   6        1.56        0.51      2.08 o
  11   4   6        0.98        1.21      2.86 o
  -7   5   6        0.01        0.94      3.20 o
  -6   5   6       56.47       60.71      3.82 o
  -5   5   6        5.53        6.13      3.83 o
  -4   5   6        5.06        4.47      1.12 o
  -3   5   6      236.57      242.97      4.50 o
  -2   5   6      380.57      379.16      5.82 o
  -1   5   6      543.08      518.82      6.04 o
   0   5   6     1270.35     1211.03     11.21 o
   1   5   6      139.40      135.93      1.93 o
   2   5   6        6.53        7.76      0.68 o
   3   5   6        0.82        0.08      0.46 o
   4   5   6      125.17      123.51      2.24 o
   5   5   6       25.62       23.54      1.13 o
   6   5   6       10.90       11.54      0.96 o
   7   5   6      264.44      252.56      4.08 o
   8   5   6       37.57       38.31      2.49 o
   9   5   6        4.86        5.11      1.19 o
  10   5   6       34.76       36.48      2.86 o
  -6   6   6        5.31       10.01      3.40 o
  -5   6   6       24.27       21.69      1.76 o
  -4   6   6       17.61       23.34      1.61 o
  -3   6   6       22.21       22.59      1.47 o
  -2   6   6        1.22        0.46      0.74 o
  -1   6   6        0.10       -0.28      0.73 o
   0   6   6       18.13       18.50      1.29 o
   1   6   6       13.45       15.14      0.92 o
   2   6   6        3.25        3.32      0.80 o
   3   6   6      188.15      190.86      2.87 o
   4   6   6       42.69       40.67      1.26 o
   5   6   6       44.88       45.55      1.49 o
   6   6   6       87.56       94.23      2.69 o
   7   6   6      175.86      175.47      2.91 o
   8   6   6        3.79        3.60      1.20 o
   9   6   6       15.04       13.54      1.72 o
  10   6   6        6.53        4.58      1.73 o
  -5   7   6        8.57       10.24      2.59 o
  -4   7   6       33.79       33.95      2.67 o
  -3   7   6        0.16        0.27      1.06 o
  -2   7   6       10.43        9.38      1.24 o
  -1   7   6       82.29       80.25      4.83 o
   0   7   6      736.35      742.63      8.28 o
   1   7   6      891.55      865.13     11.63 o
   2   7   6      163.22      154.50      2.42 o
   3   7   6       76.12       76.08      1.85 o
   4   7   6        0.01        0.78      0.55 o
   5   7   6        1.47        0.85      0.65 o
   6   7   6       58.78       57.32      1.91 o
   7   7   6       23.03       22.63      1.36 o
   8   7   6        0.41        1.28      1.14 o
   9   7   6      103.35       99.65      4.92 o
  10   7   6       56.60       47.60      3.85 o
  -4   8   6       33.68       29.52      2.56 o
  -3   8   6       49.98       55.37      2.66 o
  -2   8   6       10.87       11.05      1.60 o
  -1   8   6        1.85        2.47      1.17 o
   0   8   6        0.38        2.54      0.85 o
   1   8   6        0.28        1.13      0.77 o
   2   8   6       45.58       49.22      2.08 o
   3   8   6        9.67        8.70      1.01 o
   4   8   6        0.91        2.63      0.91 o
   5   8   6       28.15       30.83      2.33 o
   6   8   6       86.12       86.17      2.28 o
   7   8   6       45.70       44.14      2.10 o
   8   8   6       62.76       64.41      2.69 o
   9   8   6       62.19       56.62      3.29 o
  -3   9   6       16.16       17.83      2.43 o
  -2   9   6        7.41        5.80      1.88 o
  -1   9   6       24.56       23.45      2.13 o
   0   9   6       18.21       19.73      1.68 o
   1   9   6       30.70       30.82      1.72 o
   2   9   6      365.91      373.28      5.80 o
   3   9   6      450.52      446.04      8.90 o
   4   9   6        8.98        9.31      1.95 o
   5   9   6       17.82       16.15      1.69 o
   6   9   6        0.07        1.33      0.96 o
   7   9   6        5.61        5.21      1.19 o
   8   9   6        3.92        4.03      1.17 o
  -1  10   6       77.70       83.00      4.14 o
   0  10   6        3.37        5.23      1.56 o
   1  10   6        0.06        1.90      1.36 o
   2  10   6        0.59        1.22      1.14 o
   3  10   6        1.06        2.90      1.11 o
   4  10   6        8.07        8.61      1.59 o
   5  10   6        3.28        3.28      1.35 o
   6  10   6        0.52        1.92      1.35 o
   7  10   6        0.02        1.11      1.16 o
   1  11   6       39.83       41.25      3.56 o
   2  11   6        1.69        1.94      1.57 o
   3  11   6       53.14       51.56      2.91 o
   4  11   6       29.55       30.03      3.82 o
   5  11   6      104.56      106.61      4.32 o
  -4 -10   7        1.16        1.71      1.60 o
  -3 -10   7        2.88        2.88      1.78 o
  -2 -10   7       10.72        8.06      2.71 o
  -1 -10   7        5.21        3.97      2.43 o
   0 -10   7        8.32        7.04      2.93 o
  -6  -9   7        2.17        1.30      2.54 o
  -5  -9   7       10.22       11.23      2.07 o
  -4  -9   7        2.21        3.42      2.40 o
  -3  -9   7       69.65       61.98      2.48 o
  -2  -9   7      142.33      147.62      3.87 o
  -1  -9   7        0.43        0.06      1.95 o
   0  -9   7        0.07       -2.17      2.81 o
   1  -9   7       43.84       40.25      2.54 o
   2  -9   7        8.71        6.57      2.35 o
   3  -9   7       13.16        9.54      2.60 o
  -7  -8   7        2.13        1.35      2.62 o
  -6  -8   7       13.05        5.45      2.83 o
  -5  -8   7        1.29        0.73      2.32 o
  -4  -8   7        8.76        7.73      1.82 o
  -3  -8   7        0.17       -0.01      0.97 o
  -2  -8   7       36.34       45.27      1.83 o
  -1  -8   7       11.45       10.79      1.74 o
   0  -8   7        5.55        4.05      1.62 o
   1  -8   7       20.84       23.11      1.73 o
   2  -8   7       21.37       21.67      2.19 o
   3  -8   7      109.78      126.33      5.21 o
   4  -8   7       82.91       89.81      5.32 o
  -8  -7   7        7.27        5.24      3.18 o
  -7  -7   7        0.86        0.86      2.56 o
  -6  -7   7      101.62      102.26      5.96 o
  -5  -7   7       20.94       24.45      3.45 o
  -4  -7   7        1.07       -1.17      1.17 o
  -3  -7   7       71.01       70.75      4.51 o
  -2  -7   7        2.39        3.59      0.89 o
  -1  -7   7       86.97       81.50      2.11 o
   0  -7   7      320.25      316.36      4.94 o
   1  -7   7        2.41        1.97      0.88 o
   2  -7   7        0.26        0.73      1.43 o
   3  -7   7       80.63       74.47      4.81 o
   4  -7   7        0.03        1.05      1.61 o
   5  -7   7        0.01        0.58      1.90 o
   6  -7   7       17.70       13.00      3.10 o
  -8  -6   7        0.01        3.16      1.80 o
  -7  -6   7       33.08       33.88      3.93 o
  -6  -6   7        1.94        3.53      1.25 o
  -5  -6   7        1.86        3.11      1.48 o
  -4  -6   7       18.26       20.15      1.81 o
  -3  -6   7       49.39       47.60      2.11 o
  -2  -6   7       70.18       62.00      2.95 o
  -1  -6   7        0.51       -0.51      0.65 o
   0  -6   7       69.53       64.77      3.20 o
   1  -6   7        0.00       -0.11      0.76 o
   2  -6   7        1.48        1.94      0.96 o
   3  -6   7       78.39       81.59      3.67 o
   4  -6   7       21.26       25.60      2.53 o
   5  -6   7      164.89      170.19      5.73 o
   6  -6   7       52.17       50.91      3.45 o
   7  -6   7       44.20       36.64      3.51 o
  -9  -5   7      147.34      129.79      7.04 o
  -8  -5   7      170.29      169.09      8.61 o
  -7  -5   7        2.35        2.42      1.84 o
  -6  -5   7        4.05        3.48      1.57 o
  -5  -5   7        0.46        0.67      0.94 o
  -4  -5   7      247.31      256.08     11.01 o
  -3  -5   7       47.34       48.05      1.74 o
  -2  -5   7        2.54        2.48      0.82 o
  -1  -5   7      357.31      361.54      5.42 o
   0  -5   7        0.34        0.39      0.54 o
   1  -5   7      133.82      117.81      2.59 o
   2  -5   7      295.91      284.93      4.77 o
   3  -5   7        1.91        1.48      1.25 o
   4  -5   7        0.02        1.57      1.29 o
   5  -5   7      104.04      101.60      4.22 o
   6  -5   7        9.96       10.52      2.13 o
   7  -5   7        4.82        7.53      2.13 o
  -9  -4   7        7.48        7.61      2.78 o
  -8  -4   7        8.78        8.01      2.25 o
  -7  -4   7       37.29       38.18      2.97 o
  -6  -4   7       15.71       18.09      2.12 o
  -5  -4   7       68.28       65.92      4.02 o
  -4  -4   7       21.86       23.12      1.92 o
  -3  -4   7        0.03        0.64      0.76 o
  -2  -4   7        9.23        9.42      0.84 o
  -1  -4   7      235.65      224.44      2.85 o
   0  -4   7       42.91       42.45      1.15 o
   1  -4   7       18.32       17.13      1.02 o
   2  -4   7       36.15       35.71      1.68 o
   3  -4   7       39.31       40.19      2.24 o
   4  -4   7        4.00       -0.08      1.51 o
   5  -4   7      168.03      177.94      6.91 o
   6  -4   7       16.41       11.20      2.46 o
   7  -4   7      165.93      172.76      7.29 o
   8  -4   7       20.78       18.43      3.40 o
  -9  -3   7        7.88        6.88      2.54 o
  -8  -3   7      105.80       98.05      8.83 o
  -7  -3   7      637.35      629.04     13.10 o
  -6  -3   7       67.46       58.65      3.97 o
  -5  -3   7       87.17       87.64      4.51 o
  -4  -3   7       11.35       13.34      1.50 o
  -3  -3   7        5.39        5.27      1.17 o
  -2  -3   7      345.80      344.11      4.76 o
  -1  -3   7       94.91       94.50      1.40 o
   0  -3   7       14.11       12.35      0.75 o
   1  -3   7      693.02      679.38      6.59 o
   2  -3   7       41.47       41.37      1.66 o
   3  -3   7      351.65      277.63      4.55 o
   4  -3   7       88.68       89.07      3.25 o
   5  -3   7       25.28       28.83      2.16 o
   6  -3   7        0.70        2.64      1.86 o
   7  -3   7       61.20       58.32      4.21 o
   8  -3   7        3.27        4.08      2.62 o
   9  -3   7        0.85        5.86      2.83 o
  -9  -2   7       47.70       46.83      3.97 o
  -8  -2   7      105.23      101.11      4.26 o
  -7  -2   7       64.63       64.24      3.29 o
  -6  -2   7        4.09        3.43      1.67 o
  -5  -2   7       72.06       65.85      3.72 o
  -4  -2   7       59.21       54.87      3.35 o
  -3  -2   7      118.99      114.70      3.32 o
  -2  -2   7      120.85      108.71      2.47 o
  -1  -2   7        5.80        5.07      0.47 o
   0  -2   7       73.27       74.95      1.20 o
   1  -2   7      146.84      136.11      1.73 o
   2  -2   7       27.09       25.73      1.57 o
   3  -2   7       52.68       55.65      1.86 o
   4  -2   7       49.23       50.23      3.16 o
   5  -2   7      112.51      101.19      3.59 o
   6  -2   7       14.46       13.58      2.58 o
   7  -2   7      148.08      164.44      5.13 o
   8  -2   7        9.21        8.18      2.64 o
   9  -2   7       68.00       81.51     10.62 o
  -9  -1   7        0.28        0.19      1.86 o
  -8  -1   7        4.75        2.69      1.48 o
  -7  -1   7       32.91       31.66      2.40 o
  -6  -1   7      194.85      179.67      6.23 o
  -5  -1   7     1071.78     1042.90     23.18 o
  -4  -1   7       27.32       26.56      2.43 o
  -3  -1   7      196.42      179.99      5.96 o
  -2  -1   7      202.84      201.89      2.90 o
  -1  -1   7       14.00       14.18      0.60 o
   0  -1   7      280.35      282.69      2.38 o
   1  -1   7      283.54      264.92      2.58 o
   2  -1   7       47.89       47.78      1.08 o
   3  -1   7      357.24      359.09      4.14 o
   4  -1   7      181.69      198.73      4.39 o
   5  -1   7      399.90      305.77      6.94 o
   6  -1   7       11.72       18.22      1.96 o
   7  -1   7       47.63       48.14      2.86 o
   8  -1   7        6.22        5.43      1.79 o
   9  -1   7        4.10        4.03      1.69 o
  10  -1   7        1.78        3.62      2.86 o
  -9   0   7       78.33       76.46      5.01 o
  -8   0   7       46.94       49.54      3.63 o
  -7   0   7       41.30       43.90      2.63 o
  -6   0   7      155.13      153.65      5.45 o
  -5   0   7       53.06       55.33      3.08 o
  -4   0   7       47.22       46.32      2.27 o
  -3   0   7       54.72       53.12      2.38 o
  -2   0   7      137.23      134.08      2.23 o
  -1   0   7      200.73      198.44      2.67 o
   0   0   7      250.66      234.86      2.41 o
   1   0   7      230.57      203.78      2.12 o
   2   0   7      682.68      640.33      5.75 o
   3   0   7       52.17       44.93      1.19 o
   4   0   7       86.76       76.00      1.46 o
   5   0   7        2.77        2.35      0.61 o
   6   0   7       73.58       80.75      5.73 o
   7   0   7      179.77      172.80      4.48 o
   8   0   7        6.08        4.37      1.45 o
   9   0   7       71.59       84.16      3.56 o
  10   0   7        0.05        0.47      2.12 o
  -8   1   7        0.22        0.70      1.35 o
  -7   1   7        7.30        6.88      1.29 o
  -6   1   7        6.99        5.88      1.28 o
  -5   1   7      158.24      154.21      4.35 o
  -4   1   7       33.60       34.77      2.04 o
  -3   1   7      477.35      457.87      8.62 o
  -2   1   7       65.25       61.46      1.59 o
  -1   1   7      231.29      202.61      2.77 o
   0   1   7      487.34      479.68      5.36 o
   1   1   7       25.82       27.02      0.72 o
   2   1   7       29.50       35.35      0.86 o
   3   1   7      660.36      649.83      5.25 o
   4   1   7      317.73      307.58      3.42 o
   5   1   7      152.58      145.90      2.43 o
   6   1   7       88.54       95.07      2.13 o
   7   1   7      132.48      121.08      3.69 o
   8   1   7        2.26        4.34      1.43 o
   9   1   7       48.15       52.13      3.04 o
  10   1   7       13.71        7.75      4.48 o
  -8   2   7       39.96       38.04      2.46 o
  -7   2   7      207.67      216.34      4.88 o
  -6   2   7       53.47       49.15      2.67 o
  -5   2   7      111.68      121.58      3.64 o
  -4   2   7       34.87       33.90      1.94 o
  -3   2   7       11.09       10.47      0.92 o
  -2   2   7      112.57      101.67      2.11 o
  -1   2   7       40.83       44.08      1.40 o
   0   2   7      112.13      115.14      2.07 o
   1   2   7      372.95      365.12      3.64 o
   2   2   7      314.45      314.99      2.96 o
   3   2   7      430.16      418.38      3.74 o
   4   2   7      678.20      655.84      5.78 o
   5   2   7       82.68       75.01      1.53 o
   6   2   7       58.91       57.18      1.71 o
   7   2   7        8.44        7.98      1.02 o
   8   2   7       38.44       40.32      2.56 o
   9   2   7      192.38      181.36      5.59 o
  10   2   7        1.50       -0.62      2.19 o
  -8   3   7        0.03        4.97      3.35 o
  -7   3   7        8.95        3.09      1.89 o
  -6   3   7        0.03        1.40      1.26 o
  -5   3   7       28.03       29.05      2.06 o
  -4   3   7        9.01        7.77      1.26 o
  -3   3   7      594.41      585.18      8.02 o
  -2   3   7      126.93      117.87      2.64 o
  -1   3   7        3.16        1.92      0.60 o
   0   3   7       81.31       77.89      1.69 o
   1   3   7      179.99      164.49      2.40 o
   2   3   7      381.47      393.39      3.55 o
   3   3   7       15.29       14.84      0.70 o
   4   3   7        0.80        0.14      0.46 o
   5   3   7      422.35      429.05      4.84 o
   6   3   7      207.12      204.30      3.38 o
   7   3   7      174.07      168.01      3.12 o
   8   3   7        0.87        0.78      0.89 o
   9   3   7        3.88        3.70      1.29 o
  10   3   7        0.29        3.27      4.02 o
  -7   4   7        5.00       -0.57      2.64 o
  -6   4   7      139.17      150.41      8.12 o
  -5   4   7      201.48      226.17      5.42 o
  -4   4   7        1.83        2.27      1.13 o
  -3   4   7      208.35      215.27      4.94 o
  -2   4   7        0.06        0.57      0.68 o
  -1   4   7       16.02       16.06      1.04 o
   0   4   7      102.82       96.69      2.04 o
   1   4   7       27.98       34.40      1.08 o
   2   4   7       17.97       21.60      0.93 o
   3   4   7      360.28      354.04      3.65 o
   4   4   7      420.94      423.26      4.25 o
   5   4   7      169.16      180.63      2.56 o
   6   4   7      235.45      235.27      3.32 o
   7   4   7       74.21       72.69      2.09 o
   8   4   7       66.25       62.23      2.21 o
   9   4   7        6.53        5.22      1.69 o
  10   4   7       10.43        9.10      1.92 o
  -6   5   7        1.50        4.65      2.12 o
  -5   5   7        0.04        2.32      1.12 o
  -4   5   7       11.87        9.35      1.31 o
  -3   5   7       12.54       14.85      1.59 o
  -2   5   7      108.46      106.69      2.72 o
  -1   5   7      637.96      625.12      7.59 o
   0   5   7      277.84      262.74      4.01 o
   1   5   7       69.43       67.01      1.60 o
   2   5   7       14.48       16.01      0.93 o
   3   5   7      119.48      121.26      1.96 o
   4   5   7      103.44       98.09      1.83 o
   5   5   7        0.71        1.48      0.62 o
   6   5   7        9.75        8.92      0.87 o
   7   5   7       39.70       38.79      2.00 o
   8   5   7       37.63       36.51      2.17 o
   9   5   7      142.18      136.00      3.90 o
  10   5   7        3.77        0.56      1.46 o
  -6   6   7        4.56        2.95      2.25 o
  -5   6   7        0.81        0.64      1.21 o
  -4   6   7      313.92      354.54      8.87 o
  -3   6   7      103.95      108.73      2.96 o
  -2   6   7        4.25        3.94      1.03 o
  -1   6   7      111.60      111.15      2.94 o
   0   6   7        0.03        0.04      0.68 o
   1   6   7       25.52       23.08      1.20 o
   2   6   7       85.42       78.46      1.80 o
   3   6   7        8.96        9.14      0.87 o
   4   6   7        6.01        5.43      0.71 o
   5   6   7      168.28      159.48      2.74 o
   6   6   7      519.95      521.13      6.07 o
   7   6   7       15.02       14.68      1.26 o
   8   6   7       65.22       62.33      2.69 o
   9   6   7       14.91       16.87      1.84 o
  10   6   7       60.84       58.81      4.02 o
  -5   7   7       54.33       49.74      5.61 o
  -4   7   7        0.67       -0.03      1.20 o
  -3   7   7       19.72       19.46      1.95 o
  -2   7   7       51.43       53.51      2.89 o
  -1   7   7       10.71       10.97      1.35 o
   0   7   7       62.05       63.03      3.01 o
   1   7   7       97.74       93.44      2.48 o
   2   7   7       71.49       63.74      1.74 o
   3   7   7       59.46       58.73      1.83 o
   4   7   7        0.27        0.69      0.58 o
   5   7   7       38.42       39.57      1.51 o
   6   7   7        1.79        1.52      0.77 o
   7   7   7       42.84       43.58      1.75 o
   8   7   7       70.17       68.10      2.87 o
   9   7   7        6.37        4.87      1.76 o
  -4   8   7        8.62        7.40      2.50 o
  -3   8   7        0.84        2.39      1.39 o
  -2   8   7      340.77      373.86      7.38 o
  -1   8   7       69.61       77.53      3.09 o
   0   8   7        0.01        1.90      0.99 o
   1   8   7       21.77       23.17      1.68 o
   2   8   7        1.36        1.88      0.93 o
   3   8   7        4.24        3.39      0.96 o
   4   8   7       71.02       69.60      2.85 o
   5   8   7        9.48        7.45      1.01 o
   6   8   7       14.64       15.02      1.27 o
   7   8   7       46.15       44.38      1.89 o
   8   8   7      329.34      316.60      6.40 o
   9   8   7        0.07       -0.16      1.98 o
  -2   9   7        0.20       -0.83      1.77 o
  -1   9   7       32.49       38.11      3.34 o
   0   9   7       23.67       28.21      1.98 o
   1   9   7       54.29       55.31      2.50 o
   2   9   7        0.18       -0.69      1.15 o
   3   9   7       25.19       26.28      2.35 o
   4   9   7        3.42        2.72      1.15 o
   5   9   7       32.22       36.95      2.28 o
   6   9   7        3.64        3.10      1.75 o
   7   9   7        7.10        7.62      1.32 o
   8   9   7        9.56        8.47      1.39 o
  -1  10   7        0.01        1.16      2.08 o
   0  10   7      176.09      189.66      6.22 o
   1  10   7       51.73       53.78      4.22 o
   2  10   7        0.32        2.96      1.45 o
   3  10   7        8.21        9.34      1.40 o
   4  10   7        7.10        5.76      1.43 o
   5  10   7        0.55        1.10      1.49 o
   6  10   7       17.77       18.76      2.04 o
   7  10   7       24.31       24.99      3.80 o
   3  11   7       69.11       70.66      6.83 o
   4  11   7        8.66       12.66      3.89 o
  -1 -10   8       23.31       23.21      5.32 o
  -5  -9   8       18.74       21.89      3.86 o
  -4  -9   8        1.44        0.23      1.80 o
  -3  -9   8        0.34       -0.27      2.04 o
  -2  -9   8       15.74       14.12      2.66 o
  -1  -9   8       32.21       24.85      3.17 o
   0  -9   8        0.03       -0.29      2.18 o
   1  -9   8       22.46       21.28      2.77 o
   2  -9   8        0.72        0.08      2.13 o
  -6  -8   8       34.26       44.10      4.80 o
  -5  -8   8      166.18      176.38      7.96 o
  -4  -8   8      149.29      163.82      4.94 o
  -3  -8   8        3.76        3.11      3.10 o
  -2  -8   8       34.51       39.12      2.64 o
  -1  -8   8       14.11       11.49      2.05 o
   0  -8   8       44.61       52.47      3.06 o
   1  -8   8       64.16       59.25      2.73 o
   2  -8   8       52.13       51.10      5.95 o
   3  -8   8       44.64       44.20      3.55 o
   4  -8   8        0.47        2.01      2.24 o
  -7  -7   8       15.87       14.12      3.67 o
  -6  -7   8        3.08       -0.40      2.46 o
  -5  -7   8        0.58        2.27      2.43 o
  -4  -7   8       41.63       40.26      2.63 o
  -3  -7   8       56.95       58.89      2.96 o
  -2  -7   8        5.70        3.66      1.16 o
  -1  -7   8        0.29        0.96      1.11 o
   0  -7   8       38.45       34.88      2.39 o
   1  -7   8        1.28        1.06      0.97 o
   2  -7   8        2.48        2.28      1.24 o
   3  -7   8       36.98       41.82      2.68 o
   4  -7   8        3.55        3.36      2.33 o
   5  -7   8       14.10       20.24      2.79 o
  -8  -6   8       32.26       19.68      3.83 o
  -7  -6   8        2.36        3.25      1.55 o
  -6  -6   8        1.72        1.21      1.55 o
  -5  -6   8       33.72       36.87      3.94 o
  -4  -6   8      174.76      181.96      7.50 o
  -3  -6   8      186.52      188.23      5.05 o
  -2  -6   8      266.74      269.41      9.32 o
  -1  -6   8       61.75       60.20      3.07 o
   0  -6   8       34.15       38.42      1.72 o
   1  -6   8        1.09        0.58      0.84 o
   2  -6   8      168.55      166.42      5.08 o
   3  -6   8       98.67       91.50      3.22 o
   4  -6   8       32.83       30.76      2.84 o
   5  -6   8       58.56       57.69      3.65 o
   6  -6   8        0.72        3.78      2.11 o
  -8  -5   8       39.53       32.63      4.05 o
  -7  -5   8        2.51        0.99      1.58 o
  -6  -5   8       11.97       13.49      1.71 o
  -5  -5   8      111.06      121.45      4.27 o
  -4  -5   8        9.09        8.91      2.12 o
  -3  -5   8        5.84        5.62      1.40 o
  -2  -5   8       65.76       63.46      2.94 o
  -1  -5   8       83.82       85.15      2.26 o
   0  -5   8        0.28        1.34      0.74 o
   1  -5   8        7.61        5.58      0.71 o
   2  -5   8       78.02       53.46      2.01 o
   3  -5   8       21.49       17.14      1.71 o
   4  -5   8        4.07        4.44      1.56 o
   5  -5   8       40.43       44.64      6.34 o
   6  -5   8       28.17       29.31      3.20 o
   7  -5   8        2.36        2.10      2.09 o
  -8  -4   8        1.79        2.24      2.29 o
  -7  -4   8       26.39       21.89      2.46 o
  -6  -4   8       35.94       36.22      3.72 o
  -5  -4   8        4.65        3.67      2.00 o
  -4  -4   8        7.92        7.12      1.45 o
  -3  -4   8       84.66       76.57      2.31 o
  -2  -4   8      834.48      844.33     14.14 o
  -1  -4   8       16.66       16.47      1.16 o
   0  -4   8      115.55      112.60      1.83 o
   1  -4   8      326.43      306.90      3.99 o
   2  -4   8       57.65       55.65      3.07 o
   3  -4   8        0.59       -0.79      0.93 o
   4  -4   8      320.99      286.08      7.26 o
   5  -4   8       74.68       62.89      4.35 o
   6  -4   8        0.89        5.02      2.40 o
   7  -4   8       41.61       42.18      4.35 o
   8  -4   8        3.77        6.48      3.00 o
  -8  -3   8        0.02        2.27      2.13 o
  -7  -3   8       97.28       96.19      5.18 o
  -6  -3   8       18.91       21.83      2.91 o
  -5  -3   8        1.99       -0.46      1.54 o
  -4  -3   8       21.00       19.88      3.27 o
  -3  -3   8      216.00      225.06      5.39 o
  -2  -3   8       61.07       59.41      1.97 o
  -1  -3   8       41.02       41.19      1.40 o
   0  -3   8      117.26      114.15      2.02 o
   1  -3   8        9.81        9.42      0.78 o
   2  -3   8       25.73       28.13      1.53 o
   3  -3   8        8.58       10.76      1.29 o
   4  -3   8       33.85       16.88      1.52 o
   5  -3   8       60.55       52.63      3.94 o
   6  -3   8        5.37        7.83      2.38 o
   7  -3   8       15.89       16.54      3.02 o
   8  -3   8       83.97       96.60      5.80 o
  -8  -2   8        6.21        4.02      2.08 o
  -7  -2   8       25.01       26.32      2.48 o
  -6  -2   8       16.30       14.17      2.38 o
  -5  -2   8        5.09        3.27      1.73 o
  -4  -2   8        9.77        6.10      1.75 o
  -3  -2   8       29.86       32.20      2.81 o
  -2  -2   8        5.65        5.40      0.97 o
  -1  -2   8       96.34       92.78      1.91 o
   0  -2   8     2562.89     2457.06     19.58 o
   1  -2   8       86.71       82.43      1.47 o
   2  -2   8       24.96       24.29      1.66 o
   3  -2   8      428.63      403.76      6.00 o
   4  -2   8      156.35      157.28      3.69 o
   5  -2   8        4.40        4.10      1.44 o
   6  -2   8      348.42      332.58      7.85 o
   7  -2   8       50.14       46.63      3.07 o
   8  -2   8        1.80        3.18      2.59 o
   9  -2   8        3.43        6.04      3.39 o
  -8  -1   8       12.59        9.18      2.27 o
  -7  -1   8       81.51       68.09      4.05 o
  -6  -1   8        2.97        3.97      1.81 o
  -5  -1   8       13.68       13.95      2.27 o
  -4  -1   8       21.63       27.59      2.06 o
  -3  -1   8       25.13       30.70      3.13 o
  -2  -1   8       41.31       40.61      2.02 o
  -1  -1   8      174.52      172.61      2.52 o
   0  -1   8      133.83      131.31      1.75 o
   1  -1   8      201.58      191.06      2.25 o
   2  -1   8      195.31      194.75      2.64 o
   3  -1   8        4.62        3.62      0.77 o
   4  -1   8       17.07       26.59      1.79 o
   5  -1   8        6.71        3.74      1.10 o
   6  -1   8        2.32        6.40      1.60 o
   7  -1   8       79.75       83.27      3.23 o
   8  -1   8        4.72        7.97      1.72 o
   9  -1   8        4.89        5.80      2.12 o
  -8   0   8      142.97      135.09      7.34 o
  -7   0   8        2.61        4.13      1.49 o
  -6   0   8       32.82       35.33      2.44 o
  -5   0   8       12.72       11.68      1.66 o
  -4   0   8       86.80       88.35      3.27 o
  -3   0   8        0.02       -1.12      1.19 o
  -2   0   8        1.86        1.03      1.32 o
  -1   0   8      178.56      164.35      2.47 o
   0   0   8        0.01        0.57      0.45 o
   1   0   8      216.44      203.84      2.44 o
   2   0   8     2885.05     2787.14     22.18 o
   3   0   8       62.59       59.75      1.49 o
   4   0   8       22.31       19.61      0.89 o
   5   0   8      283.99      276.87      4.38 o
   6   0   8      208.24      191.71      3.91 o
   7   0   8        5.00        6.35      1.48 o
   8   0   8      175.42      162.33      4.71 o
   9   0   8       61.70       62.90      3.67 o
  10   0   8        0.44        0.59      2.78 o
  -8   1   8       28.00       26.80      2.41 o
  -7   1   8       44.93       43.44      2.66 o
  -6   1   8       26.67       23.98      2.08 o
  -5   1   8      273.90      261.93      6.22 o
  -4   1   8       22.60       21.77      1.86 o
  -3   1   8       35.01       30.54      2.93 o
  -2   1   8      151.02      164.70      3.11 o
  -1   1   8       84.50       79.85      1.68 o
   0   1   8       21.92       23.14      0.96 o
   1   1   8       85.29       89.82      1.50 o
   2   1   8      141.93      141.73      1.78 o
   3   1   8      193.06      187.97      2.51 o
   4   1   8       40.31       41.18      1.22 o
   5   1   8        3.01        5.18      0.80 o
   6   1   8        0.99        1.37      0.82 o
   7   1   8       47.08       39.05      2.41 o
   8   1   8       45.62       47.86      3.37 o
   9   1   8       69.60       65.26      3.37 o
  10   1   8        0.02        4.67      3.00 o
  -8   2   8       29.39       31.87      2.58 o
  -7   2   8       37.34       35.93      2.49 o
  -6   2   8       72.76       72.29      6.72 o
  -5   2   8       70.40       65.62      2.81 o
  -4   2   8       30.47       27.53      1.99 o
  -3   2   8       54.36       51.40      2.46 o
  -2   2   8       62.80       59.67      1.87 o
  -1   2   8        0.06        0.50      0.63 o
   0   2   8       18.16       11.90      0.90 o
   1   2   8      318.55      281.38      3.76 o
   2   2   8       23.13       22.79      0.97 o
   3   2   8      780.15      753.09      6.49 o
   4   2   8     1069.15     1083.41      9.59 o
   5   2   8        2.60        1.82      0.64 o
   6   2   8        8.66        5.02      0.84 o
   7   2   8      155.84      153.15      3.02 o
   8   2   8      146.89      135.90      4.31 o
   9   2   8        0.08       -0.26      1.99 o
  10   2   8       32.20       18.23      3.10 o
  -7   3   8        0.02       -0.28      1.32 o
  -6   3   8       83.92       84.85      9.53 o
  -5   3   8       22.08       23.34      2.64 o
  -4   3   8        5.85        4.15      1.21 o
  -3   3   8      484.98      482.72     12.70 o
  -2   3   8        0.26        0.53      0.64 o
  -1   3   8       84.98       70.40      2.74 o
   0   3   8      166.73      170.17      3.09 o
   1   3   8      109.83       90.38      2.10 o
   2   3   8        0.19        1.22      0.48 o
   3   3   8        4.64        4.27      0.71 o
   4   3   8      194.45      201.06      2.87 o
   5   3   8        9.70        9.53      0.85 o
   6   3   8       23.62       24.34      1.64 o
   7   3   8       25.81       26.57      1.48 o
   8   3   8        1.24        0.66      1.26 o
   9   3   8       30.32       23.70      2.49 o
  10   3   8       62.63       52.25      5.86 o
  -7   4   8        6.55        5.05      3.54 o
  -6   4   8       97.75      103.75      3.71 o
  -5   4   8      128.63      130.48      4.11 o
  -4   4   8       28.67       30.36      2.18 o
  -3   4   8       70.13       70.91      2.95 o
  -2   4   8        6.23        4.44      0.96 o
  -1   4   8       21.78       19.57      1.21 o
   0   4   8        9.68       14.16      1.01 o
   1   4   8        4.92        7.67      0.79 o
   2   4   8        2.80        1.45      0.54 o
   3   4   8      226.11      218.74      2.80 o
   4   4   8      142.23      141.82      2.40 o
   5   4   8     1171.05     1185.24     12.32 o
   6   4   8      152.84      161.95      2.96 o
   7   4   8       25.54       27.14      1.70 o
   8   4   8        0.15       -0.68      1.18 o
   9   4   8       60.11       51.69      2.31 o
  10   4   8       78.23       67.40      4.66 o
  -6   5   8       11.13        8.29      1.52 o
  -5   5   8        0.33        1.64      2.35 o
  -4   5   8      178.04      190.63      4.53 o
  -3   5   8        6.13        3.74      1.11 o
  -2   5   8        5.05        5.26      1.05 o
  -1   5   8      268.62      272.62      4.25 o
   0   5   8      161.95      155.93      3.46 o
   1   5   8       44.75       35.30      1.57 o
   2   5   8       73.95       74.06      1.71 o
   3   5   8       73.98       69.86      1.51 o
   4   5   8        6.85        6.08      0.81 o
   5   5   8       18.92       19.38      1.09 o
   6   5   8      214.65      216.08      3.64 o
   7   5   8       15.52       15.46      1.22 o
   8   5   8       50.25       48.64      2.53 o
   9   5   8        3.88        2.14      1.28 o
  10   5   8        6.73       10.22      2.25 o
  -5   6   8        6.22        4.96      1.89 o
  -4   6   8      106.34      126.02      3.77 o
  -3   6   8       89.63       97.15      3.22 o
  -2   6   8       50.78       51.22      2.64 o
  -1   6   8       12.18       13.75      1.37 o
   0   6   8       74.65       76.01      2.19 o
   1   6   8        7.55        6.75      1.00 o
   2   6   8        0.04        0.65      0.78 o
   3   6   8       26.71       28.14      1.47 o
   4   6   8       11.52        9.57      0.90 o
   5   6   8      105.09      104.19      2.23 o
   6   6   8      116.05      119.96      2.61 o
   7   6   8      657.39      657.35      8.58 o
   8   6   8        7.05        8.85      1.47 o
   9   6   8       21.37       22.72      2.40 o
  10   6   8        0.04        0.13      2.75 o
  -4   7   8       12.36       11.07      1.81 o
  -3   7   8        2.09        3.69      1.42 o
  -2   7   8      134.72      142.84      4.12 o
  -1   7   8       35.50       34.67      2.25 o
   0   7   8       36.03       34.62      1.74 o
   1   7   8       46.66       49.42      2.25 o
   2   7   8      339.21      332.09      5.23 o
   3   7   8       34.69       31.97      1.40 o
   4   7   8       25.53       24.63      1.54 o
   5   7   8       31.92       32.40      1.53 o
   6   7   8        9.41       11.23      1.17 o
   7   7   8       23.27       24.03      2.32 o
   8   7   8       60.39       60.98      4.18 o
   9   7   8        2.83        1.65      1.53 o
  -3   8   8       17.90       18.80      3.38 o
  -2   8   8       26.96       27.93      2.31 o
  -1   8   8       12.29       11.97      2.21 o
   0   8   8       55.52       60.40      2.46 o
   1   8   8        8.03        9.15      1.56 o
   2   8   8       51.02       53.80      2.82 o
   3   8   8        6.67        6.16      1.29 o
   4   8   8        6.02        5.61      1.21 o
   5   8   8       58.64       57.53      2.30 o
   6   8   8       27.25       25.95      2.37 o
   7   8   8       84.32       87.43      4.83 o
   8   8   8        8.14       10.94      2.79 o
  -2   9   8        9.32       16.12      2.42 o
  -1   9   8       18.65       17.88      2.22 o
   0   9   8       19.48       19.56      3.65 o
   1   9   8       90.84       96.34      3.72 o
   2   9   8       28.94       30.85      2.45 o
   3   9   8       15.28       13.42      1.87 o
   4   9   8      217.66      212.62      8.56 o
   5   9   8       30.48       32.63      2.63 o
   6   9   8        4.13        6.30      1.76 o
   7   9   8        7.29        8.60      1.56 o
   0  10   8        0.91        2.28      1.68 o
   1  10   8        1.65        2.44      1.64 o
   2  10   8       14.06       11.68      1.98 o
   3  10   8       16.36       13.91      1.85 o
   4  10   8       19.82       21.14      4.27 o
   5  10   8        3.10        3.26      1.65 o
   6  10   8        6.93        7.77      1.94 o
  -4  -9   9        7.16       10.56      2.20 o
  -3  -9   9       49.03       57.70      3.32 o
  -2  -9   9       18.60        9.96      3.97 o
  -1  -9   9       40.39       40.57      5.40 o
   0  -9   9        1.69       -0.57      3.08 o
   1  -9   9       10.63       12.52      4.43 o
  -5  -8   9      169.42      172.92      8.02 o
  -4  -8   9       67.89       66.03      3.32 o
  -3  -8   9       28.57       23.12      2.54 o
  -2  -8   9        5.18        4.10      2.59 o
  -1  -8   9        5.64        7.61      2.36 o
   0  -8   9       69.27       69.92      4.66 o
   1  -8   9        2.35        3.99      3.70 o
   2  -8   9        7.09        5.43      2.07 o
   3  -8   9       45.68       47.67      3.85 o
  -6  -7   9        0.16        0.16      2.67 o
  -5  -7   9        6.10        6.40      2.94 o
  -4  -7   9      149.73      152.90      7.21 o
  -3  -7   9       35.27       44.56      5.44 o
  -2  -7   9       14.55       13.78      2.14 o
  -1  -7   9      102.80      102.31      3.12 o
   0  -7   9       53.19       51.66      2.81 o
   1  -7   9       45.35       39.73      4.95 o
   2  -7   9        8.59        6.59      1.50 o
   3  -7   9       39.45       41.72      7.07 o
   4  -7   9        4.46        1.70      2.01 o
   5  -7   9       21.77       24.14      3.12 o
  -7  -6   9        0.93       -1.13      2.73 o
  -6  -6   9        0.02       -0.54      2.29 o
  -5  -6   9       17.11       16.41      3.32 o
  -4  -6   9        4.72        5.18      2.48 o
  -3  -6   9      721.08      750.92     13.75 o
  -2  -6   9        0.37        2.04      1.97 o
  -1  -6   9        3.93        3.34      1.24 o
   0  -6   9       11.94       10.27      1.26 o
   1  -6   9       17.83       16.85      1.67 o
   2  -6   9      131.93      123.62      5.49 o
   3  -6   9        0.51       -0.40      1.11 o
   4  -6   9        1.01        1.46      1.73 o
   5  -6   9      107.68      115.56      5.07 o
   6  -6   9        3.19        4.79      2.22 o
  -8  -5   9        1.58        0.49      2.46 o
  -7  -5   9       13.38        9.26      2.13 o
  -6  -5   9        6.61        6.46      1.58 o
  -5  -5   9       49.40       52.70      3.90 o
  -4  -5   9       34.91       36.73      3.89 o
  -3  -5   9       61.90       62.06      4.13 o
  -2  -5   9      256.24      271.06      6.32 o
  -1  -5   9      100.63       96.51      2.85 o
   0  -5   9        6.32        5.28      1.22 o
   1  -5   9      146.76      142.43      3.35 o
   2  -5   9      145.58      136.78      3.72 o
   3  -5   9       18.21       10.35      1.40 o
   4  -5   9       29.25       27.67      3.23 o
   5  -5   9       45.80       44.45      4.71 o
   6  -5   9        0.03        1.46      1.94 o
   7  -5   9       38.91       40.30      9.07 o
  -8  -4   9       18.24       20.49      3.37 o
  -7  -4   9       25.79       24.67      2.73 o
  -6  -4   9        7.71        9.26      2.64 o
  -5  -4   9       28.79       28.43      2.47 o
  -4  -4   9        4.25        2.89      1.34 o
  -3  -4   9       28.70       32.68      2.38 o
  -2  -4   9        4.65        6.34      1.18 o
  -1  -4   9     1538.15     1511.97     24.97 o
   0  -4   9       31.10       34.82      1.94 o
   1  -4   9       56.70       56.24      2.09 o
   2  -4   9        0.09        0.30      0.84 o
   3  -4   9       48.31       47.73      3.19 o
   4  -4   9      148.02      137.34      4.37 o
   5  -4   9       10.73       20.46      3.29 o
   6  -4   9        6.48       14.44      3.05 o
   7  -4   9       71.83       66.37      5.07 o
  -8  -3   9        3.09       -1.65      1.97 o
  -7  -3   9        7.36        3.95      1.77 o
  -6  -3   9       15.19       13.93      2.73 o
  -5  -3   9       32.71       28.66      3.27 o
  -4  -3   9       59.26       56.56      2.74 o
  -3  -3   9       55.62       47.60      2.94 o
  -2  -3   9      197.29      198.17      4.21 o
  -1  -3   9      100.22       97.67      2.33 o
   0  -3   9      443.30      424.85      8.44 o
   1  -3   9      160.20      155.02      2.85 o
   2  -3   9        4.20        3.53      0.68 o
   3  -3   9       96.24      103.98      3.07 o
   4  -3   9      249.07      227.43      5.87 o
   5  -3   9        4.64        2.75      2.13 o
   6  -3   9       93.01       93.68      5.56 o
   7  -3   9       31.37       32.87      3.94 o
   8  -3   9        2.88        4.53      2.86 o
  -8  -2   9        5.31        0.97      2.13 o
  -7  -2   9        7.22       10.23      2.59 o
  -6  -2   9       96.90       96.51      5.13 o
  -5  -2   9       30.87       32.60      3.29 o
  -4  -2   9        5.47        5.16      3.10 o
  -3  -2   9      122.18      122.57      3.76 o
  -2  -2   9       47.03       40.77      1.88 o
  -1  -2   9       65.25       65.24      1.83 o
   0  -2   9       42.76       42.62      1.32 o
   1  -2   9     1156.32     1117.42     12.42 o
   2  -2   9        1.17        1.65      0.73 o
   3  -2   9       72.89       74.21      2.01 o
   4  -2   9       28.48       28.34      1.91 o
   5  -2   9       56.52       49.07      3.82 o
   6  -2   9       76.01       69.70      3.52 o
   7  -2   9       92.45      111.22      6.05 o
   8  -2   9       42.62       50.67      4.32 o
   9  -2   9       20.58       17.19      3.78 o
  -8  -1   9       14.57        9.86      2.18 o
  -7  -1   9        6.47        9.57      4.20 o
  -6  -1   9       20.29       19.04      2.24 o
  -5  -1   9        9.21       14.31      1.85 o
  -4  -1   9      113.74      109.14      3.91 o
  -3  -1   9       89.79       74.25      3.99 o
  -2  -1   9       95.87       89.23      2.59 o
  -1  -1   9      154.01      138.71      3.25 o
   0  -1   9      306.17      293.18      3.73 o
   1  -1   9       49.16       46.66      1.53 o
   2  -1   9      393.48      386.29      4.34 o
   3  -1   9      278.22      277.93      4.13 o
   4  -1   9       10.41        9.24      1.37 o
   5  -1   9       61.44       68.36      2.66 o
   6  -1   9      203.04      187.01      5.73 o
   7  -1   9        1.07        3.02      1.52 o
   8  -1   9      128.35      137.80      4.53 o
   9  -1   9       34.07       34.43      3.61 o
  -8   0   9        9.33        7.99      2.00 o
  -7   0   9       32.05       33.47      6.49 o
  -6   0   9       33.29       34.69      4.39 o
  -5   0   9       55.91       58.85      4.33 o
  -4   0   9      105.52       94.70      3.57 o
  -3   0   9        1.42        2.01      1.15 o
  -2   0   9       11.26       16.49      1.69 o
  -1   0   9      194.22      173.12      3.25 o
   0   0   9       54.41       49.94      1.29 o
   1   0   9      337.75      339.40      3.65 o
   2   0   9      584.30      570.14      5.20 o
   3   0   9      155.13      149.75      2.24 o
   4   0   9       33.91       32.96      1.42 o
   5   0   9       80.19       81.89      2.31 o
   6   0   9       63.74       61.35      2.32 o
   7   0   9       31.95       25.45      2.75 o
   8   0   9       15.74       19.76      2.25 o
   9   0   9      135.18      140.51      4.87 o
  -7   1   9        6.65        6.62      2.20 o
  -6   1   9        0.64        0.90      1.33 o
  -5   1   9       70.78       67.36      3.10 o
  -4   1   9       32.16       32.73      4.12 o
  -3   1   9       36.41       38.74      3.37 o
  -2   1   9      281.37      240.64      5.82 o
  -1   1   9      118.05       97.55      2.12 o
   0   1   9       23.07       16.21      1.13 o
   1   1   9      328.50      310.22      4.03 o
   2   1   9      328.10      309.15      3.26 o
   3   1   9       34.00       35.86      1.29 o
   4   1   9      118.11      117.50      2.16 o
   5   1   9      280.43      276.86      4.05 o
   6   1   9        1.74        1.52      0.97 o
   7   1   9       81.48       93.53      2.91 o
   8   1   9      102.36       93.80      4.92 o
   9   1   9        0.89        0.50      1.72 o
  -7   2   9      107.00       92.01      7.31 o
  -6   2   9        4.99        4.69      1.52 o
  -5   2   9       65.10       65.52      3.87 o
  -4   2   9       15.83       16.19      1.79 o
  -3   2   9      224.09      220.96      5.61 o
  -2   2   9       59.18       62.98      2.84 o
  -1   2   9       29.05       18.29      1.26 o
   0   2   9       66.47       72.68      2.01 o
   1   2   9       73.37       67.96      1.88 o
   2   2   9        5.72        4.10      0.62 o
   3   2   9      600.56      588.83      5.79 o
   4   2   9      885.21      892.92      9.53 o
   5   2   9       12.73       11.39      1.33 o
   6   2   9       34.97       35.65      2.49 o
   7   2   9       69.99       65.30      3.30 o
   8   2   9       62.89       65.42      2.68 o
   9   2   9        3.72        2.10      1.92 o
  10   2   9        7.23        6.37      3.40 o
  -7   3   9       45.23       39.18      2.73 o
  -6   3   9       14.96       13.06      1.87 o
  -5   3   9       16.20       17.23      1.90 o
  -4   3   9        0.81        1.22      1.18 o
  -3   3   9      105.72      115.40      3.88 o
  -2   3   9        1.98        1.01      1.11 o
  -1   3   9       83.61       73.92      2.28 o
   0   3   9      461.33      394.19      5.58 o
   1   3   9      104.70       90.83      2.15 o
   2   3   9        0.22        0.25      0.52 o
   3   3   9      256.26      251.51      3.08 o
   4   3   9      274.33      264.87      3.87 o
   5   3   9       21.93       24.44      1.31 o
   6   3   9       28.35       29.79      1.40 o
   7   3   9      102.91       97.79      2.67 o
   8   3   9        6.16        5.33      1.39 o
   9   3   9       93.17       92.01      3.29 o
  10   3   9       53.26       48.39      5.32 o
  -6   4   9       41.43       40.87      2.70 o
  -5   4   9       78.50       68.22      4.35 o
  -4   4   9       48.46       49.97      3.43 o
  -3   4   9       23.77       21.97      3.10 o
  -2   4   9        2.90        4.11      1.30 o
  -1   4   9      277.21      269.18      4.85 o
   0   4   9       41.33       44.02      1.90 o
   1   4   9      114.80       93.06      2.28 o
   2   4   9      165.50      162.34      2.85 o
   3   4   9        6.15        6.53      0.78 o
   4   4   9        2.66        1.36      0.67 o
   5   4   9      217.18      212.05      3.51 o
   6   4   9      315.09      311.71      4.56 o
   7   4   9       53.86       52.12      2.49 o
   8   4   9        8.83        6.80      1.39 o
   9   4   9       24.96       18.34      2.94 o
  10   4   9       31.50       26.56      4.18 o
  -5   5   9       17.68       18.51      2.17 o
  -4   5   9       13.28       12.65      1.65 o
  -3   5   9        0.39       -0.77      1.02 o
  -2   5   9       13.62       12.22      1.51 o
  -1   5   9       50.64       49.88      2.15 o
   0   5   9       10.06        8.38      1.16 o
   1   5   9       75.31       71.42      2.17 o
   2   5   9      477.82      434.92      5.54 o
   3   5   9       90.01       83.88      2.75 o
   4   5   9        4.31        3.56      0.74 o
   5   5   9       91.19       89.81      2.63 o
   6   5   9       95.13       89.82      2.52 o
   7   5   9        0.98        0.98      0.84 o
   8   5   9       31.24       28.01      2.10 o
   9   5   9       17.53       19.52      2.29 o
  -5   6   9       38.41       41.40      3.96 o
  -4   6   9       11.16       14.64      2.88 o
  -3   6   9        8.67        3.47      1.90 o
  -2   6   9      121.81      139.78      4.02 o
  -1   6   9       10.57       10.40      1.47 o
   0   6   9       19.31       20.84      1.67 o
   1   6   9      124.81      125.78      3.00 o
   2   6   9       45.00       48.47      1.77 o
   3   6   9      130.47      123.60      2.68 o
   4   6   9      146.67      147.35      2.60 o
   5   6   9        8.24        9.15      1.03 o
   6   6   9       45.80       47.05      2.01 o
   7   6   9        0.11        1.03      0.94 o
   8   6   9       23.72       19.56      2.02 o
   9   6   9       48.60       44.86      3.13 o
  -4   7   9       15.28       16.82      2.25 o
  -3   7   9        6.92        7.27      1.82 o
  -2   7   9        0.46        1.79      1.35 o
  -1   7   9       66.22       68.98      3.01 o
   0   7   9       57.33       54.99      4.23 o
   1   7   9       30.60       31.92      2.19 o
   2   7   9       11.66       12.11      1.27 o
   3   7   9       39.90       41.36      2.35 o
   4   7   9      276.41      292.21      8.72 o
   5   7   9       72.97       78.55      2.13 o
   6   7   9        8.01        9.04      1.32 o
   7   7   9       42.60       43.54      2.11 o
   8   7   9        1.49        1.98      2.93 o
   9   7   9       21.85       15.73      2.77 o
  -2   8   9        0.13        1.36      2.03 o
  -1   8   9        0.43       -0.16      1.23 o
   0   8   9       70.65       68.07      4.07 o
   1   8   9       16.71       15.01      1.94 o
   2   8   9       43.68       47.19      2.96 o
   3   8   9       33.34       36.33      3.47 o
   4   8   9       50.46       54.80      2.99 o
   5   8   9       40.97       42.29      2.42 o
   6   8   9       34.65       35.88      1.77 o
   7   8   9       25.01       27.12      1.83 o
   8   8   9       60.87       54.15      5.43 o
  -1   9   9        3.39        4.53      1.83 o
   0   9   9        7.98        9.05      1.90 o
   1   9   9       78.12       86.13      6.40 o
   2   9   9       28.19       26.58      2.39 o
   3   9   9       27.03       28.18      2.14 o
   4   9   9        9.23       10.06      1.81 o
   5   9   9       26.98       27.30      2.51 o
   6   9   9       99.89       97.00      3.99 o
   7   9   9       27.02       29.53      2.77 o
   2  10   9       21.10       22.02      2.52 o
   3  10   9        4.67        4.94      1.95 o
   4  10   9       25.82       20.94      2.61 o
   5  10   9        4.60        6.53      3.75 o
  -4  -8  10      171.73      166.55      7.75 o
  -3  -8  10       18.05       22.17      2.56 o
  -2  -8  10        2.75        2.02      1.92 o
  -1  -8  10       42.67       48.77      5.42 o
   0  -8  10        8.57        9.37      4.02 o
   1  -8  10       10.72       14.49      4.45 o
   2  -8  10       56.98       76.25      6.99 o
  -5  -7  10       95.00      103.61      6.40 o
  -4  -7  10        1.11        0.78      2.51 o
  -3  -7  10        9.02        7.74      1.91 o
  -2  -7  10      109.52      113.02      4.15 o
  -1  -7  10        4.11        1.56      2.55 o
   0  -7  10        2.39        1.24      2.15 o
   1  -7  10       58.62       63.40      5.64 o
   2  -7  10       98.97      100.25      4.59 o
   3  -7  10       16.29       14.44      2.77 o
   4  -7  10       13.70       11.59      2.60 o
  -6  -6  10        9.65        8.72      3.21 o
  -5  -6  10       41.74       54.25      5.18 o
  -4  -6  10        1.74        3.02      2.46 o
  -3  -6  10        1.00        1.71      1.53 o
  -2  -6  10      208.82      206.01      5.57 o
  -1  -6  10       48.22       48.03      2.89 o
   0  -6  10       15.00       14.30      1.69 o
   1  -6  10      153.69      147.77      4.27 o
   2  -6  10       22.13       20.12      3.14 o
   3  -6  10        1.80        1.62      1.51 o
   4  -6  10      153.44      168.72      6.07 o
   5  -6  10        7.32        8.30      2.42 o
  -7  -5  10        1.43        3.64      2.94 o
  -6  -5  10      132.97      141.06     13.51 o
  -5  -5  10        7.99        5.24      2.86 o
  -4  -5  10       11.30        6.18      2.59 o
  -3  -5  10      170.62      159.29      7.07 o
  -2  -5  10        6.19        8.54      1.66 o
  -1  -5  10       15.45       16.40      2.08 o
   0  -5  10       92.04       91.35      3.22 o
   1  -5  10       13.61       12.76      1.36 o
   2  -5  10        9.94        9.34      2.15 o
   3  -5  10       54.16       49.21      2.30 o
   4  -5  10      189.93      197.51      6.28 o
   5  -5  10        3.88        2.63      1.86 o
   6  -5  10        0.77        4.39      2.11 o
  -7  -4  10        4.89        2.70      2.46 o
  -6  -4  10       19.47       13.85      3.10 o
  -5  -4  10       68.92       63.77      6.94 o
  -4  -4  10       44.70       49.42      2.98 o
  -3  -4  10       55.01       51.08      2.34 o
  -2  -4  10        0.10       -0.21      1.19 o
  -1  -4  10       63.23       59.60      6.96 o
   0  -4  10       26.83       27.08      2.25 o
   1  -4  10       29.52       29.84      1.68 o
   2  -4  10       26.93       27.28      2.79 o
   3  -4  10      250.43      230.67      5.11 o
   4  -4  10       64.03       72.12      3.19 o
   5  -4  10        4.53        5.13      2.00 o
   6  -4  10      244.24      256.52      7.69 o
   7  -4  10        0.23        2.86      2.91 o
  -7  -3  10       18.64       22.13      3.54 o
  -6  -3  10        9.05        8.83      2.78 o
  -5  -3  10       28.84       21.52      2.36 o
  -4  -3  10      274.05      266.45      5.54 o
  -3  -3  10        0.11       -0.48      0.90 o
  -2  -3  10       35.60       33.72      1.93 o
  -1  -3  10      107.85      102.62      3.39 o
   0  -3  10       76.83       73.18      3.03 o
   1  -3  10        7.43        7.64      1.34 o
   2  -3  10       41.79       41.08      1.76 o
   3  -3  10       40.82       45.33      2.05 o
   4  -3  10        1.43        2.59      1.55 o
   5  -3  10       29.14       23.54      2.52 o
   6  -3  10      197.13      205.93      8.69 o
   7  -3  10       21.38       28.42      4.10 o
   8  -3  10        0.27        7.15      3.21 o
  -7  -2  10        2.80        5.23      4.14 o
  -6  -2  10        2.28        1.40      1.65 o
  -5  -2  10        0.24        2.15      1.39 o
  -4  -2  10      112.44      113.91      4.22 o
  -3  -2  10      123.55      115.72      3.31 o
  -2  -2  10       61.07       56.70      2.25 o
  -1  -2  10      123.30      116.55      2.50 o
   0  -2  10       36.66       34.71      1.75 o
   1  -2  10      399.33      392.38      6.66 o
   2  -2  10       71.39       73.13      2.19 o
   3  -2  10       27.65       24.88      1.46 o
   4  -2  10       33.86       33.14      2.91 o
   5  -2  10      245.17      232.36      6.29 o
   6  -2  10      119.10      124.83      4.88 o
   7  -2  10       12.42       14.76      3.24 o
   8  -2  10      142.11      148.04     10.42 o
  -7  -1  10      121.28      117.62      4.73 o
  -6  -1  10       73.20       71.57      4.63 o
  -5  -1  10       32.90       39.15      2.84 o
  -4  -1  10       38.16       40.80      2.76 o
  -3  -1  10      157.07      136.22      6.86 o
  -2  -1  10      245.62      227.59      4.69 o
  -1  -1  10       80.66       87.57      2.68 o
   0  -1  10       56.94       56.44      1.97 o
   1  -1  10       47.21       46.12      1.45 o
   2  -1  10      106.89      109.51      2.47 o
   3  -1  10        1.25        1.30      1.01 o
   4  -1  10        1.65        0.76      0.76 o
   5  -1  10       86.52       91.71      3.17 o
   6  -1  10        1.37        2.98      1.78 o
   7  -1  10       41.88       42.15      3.86 o
   8  -1  10       65.17       75.92      6.83 o
   9  -1  10        8.10       11.25      3.59 o
  -7   0  10        1.69        1.61      2.04 o
  -6   0  10       87.79       92.07      4.03 o
  -5   0  10        8.68       10.73      1.92 o
  -4   0  10        1.97        0.18      1.17 o
  -3   0  10        0.44        1.05      1.17 o
  -2   0  10      302.14      272.62      6.54 o
  -1   0  10       72.96       61.47      2.30 o
   0   0  10        7.73        9.41      0.77 o
   1   0  10      227.59      230.22      3.11 o
   2   0  10       39.69       37.73      1.29 o
   3   0  10      421.19      406.04      6.30 o
   4   0  10      206.63      204.23      3.24 o
   5   0  10       57.89       62.45      2.35 o
   6   0  10       14.81       11.03      1.47 o
   7   0  10      145.69      139.80      5.19 o
   8   0  10      177.86      197.53      5.59 o
   9   0  10        0.01        0.49      2.64 o
  -7   1  10       11.06       11.20      2.08 o
  -6   1  10       78.54       74.45      3.54 o
  -5   1  10      174.07      184.71     10.38 o
  -4   1  10       86.20       89.60      3.70 o
  -3   1  10       74.86       78.67      3.34 o
  -2   1  10      111.02      111.47      7.42 o
  -1   1  10      386.30      330.60      5.97 o
   0   1  10      157.16      150.98      2.88 o
   1   1  10      174.27      180.05      2.64 o
   2   1  10        1.62        1.13      0.54 o
   3   1  10       24.78       24.10      1.34 o
   4   1  10       65.85       62.22      2.22 o
   5   1  10       10.58       10.81      1.11 o
   6   1  10        5.54        6.13      1.81 o
   7   1  10       72.36       75.85      4.10 o
   8   1  10        0.62        0.76      1.47 o
   9   1  10       82.56       85.74      4.96 o
  -6   2  10        0.44        0.03      1.39 o
  -5   2  10       30.43       31.15      7.02 o
  -4   2  10       44.13       41.02      2.64 o
  -3   2  10        5.20        3.75      1.36 o
  -2   2  10        3.94        3.41      1.31 o
  -1   2  10        0.82       -0.53      1.36 o
   0   2  10      519.12      467.35      6.23 o
   1   2  10       12.60       12.13      1.09 o
   2   2  10        0.01       -0.14      0.58 o
   3   2  10      106.34      109.30      2.51 o
   4   2  10       27.67       29.29      1.53 o
   5   2  10       89.06       82.67      2.09 o
   6   2  10      152.24      147.49      4.28 o
   7   2  10       75.76       71.06      3.19 o
   8   2  10        0.29        0.48      1.32 o
   9   2  10       41.29       37.64      4.37 o
  -6   3  10       32.12       27.91      2.94 o
  -5   3  10        3.62        6.71      1.70 o
  -4   3  10      266.45      290.12      9.22 o
  -3   3  10       81.66       88.18      6.52 o
  -2   3  10       36.47       31.95      5.17 o
  -1   3  10      117.90      122.74      4.44 o
   0   3  10      131.03      132.64      4.17 o
   1   3  10      338.95      290.33      4.12 o
   2   3  10      141.08      134.57      2.60 o
   3   3  10      112.29      114.30      2.33 o
   4   3  10       37.51       37.67      1.67 o
   5   3  10        0.61       -0.09      0.74 o
   6   3  10       43.85       42.34      1.78 o
   7   3  10       13.22       11.60      3.05 o
   8   3  10        1.26        0.77      1.65 o
   9   3  10       17.80       15.97      2.83 o
  -5   4  10       13.60       12.60      3.10 o
  -4   4  10       16.03       11.36      1.93 o
  -3   4  10       64.48       67.51      3.33 o
  -2   4  10       19.33       20.64      2.12 o
  -1   4  10        0.46       -0.46      1.00 o
   0   4  10       30.17       25.12      1.66 o
   1   4  10        0.54        1.28      0.78 o
   2   4  10      408.25      394.98      5.20 o
   3   4  10       15.81       14.87      0.99 o
   4   4  10       17.05       16.53      1.33 o
   5   4  10        1.03        0.65      0.95 o
   6   4  10      242.58      253.18      5.74 o
   7   4  10        1.82        2.39      1.14 o
   8   4  10       79.79       78.37      5.67 o
   9   4  10       63.27       60.36      4.45 o
  -5   5  10       12.31        7.08      1.79 o
  -4   5  10       41.78       36.73      2.95 o
  -3   5  10        9.37        9.37      1.59 o
  -2   5  10      482.16      515.22      9.11 o
  -1   5  10       19.76       21.76      1.92 o
   0   5  10        6.19        4.98      1.15 o
   1   5  10      143.76      131.90      3.07 o
   2   5  10       42.32       43.68      1.72 o
   3   5  10      106.32       92.89      2.33 o
   4   5  10      109.79      106.88      2.65 o
   5   5  10       67.23       66.71      2.40 o
   6   5  10       41.35       41.42      1.89 o
   7   5  10       14.90       12.45      1.36 o
   8   5  10       14.82       11.85      1.92 o
   9   5  10       24.04       21.19      2.41 o
  -4   6  10       13.57        9.28      1.77 o
  -3   6  10        1.76        3.42      1.46 o
  -2   6  10       12.33        8.70      1.70 o
  -1   6  10       29.93       32.07      2.33 o
   0   6  10        4.84        4.58      1.31 o
   1   6  10        3.16        0.52      1.02 o
   2   6  10       41.10       35.63      1.68 o
   3   6  10       20.59       20.35      2.25 o
   4   6  10      104.86      107.11      3.15 o
   5   6  10       60.56       57.22      3.42 o
   6   6  10       39.27       38.01      1.94 o
   7   6  10        0.70        0.24      1.01 o
   8   6  10      218.89      225.11      5.95 o
   9   6  10        0.44       -0.23      1.67 o
  -3   7  10       74.17       80.32      4.09 o
  -2   7  10       41.90       43.52      2.77 o
  -1   7  10       15.74       11.63      1.83 o
   0   7  10      317.09      354.12      7.52 o
   1   7  10       10.94       11.30      2.66 o
   2   7  10        0.24        0.91      1.07 o
   3   7  10      148.66      142.32      3.32 o
   4   7  10        0.53       -0.27      1.09 o
   5   7  10       20.41       19.08      1.83 o
   6   7  10       28.14       31.46      2.31 o
   7   7  10       48.52       46.27      2.18 o
   8   7  10       23.06       21.43      2.56 o
  -2   8  10        8.00        8.50      3.54 o
  -1   8  10        7.14        8.34      1.85 o
   0   8  10        0.10        0.69      1.45 o
   1   8  10        9.21        9.40      1.85 o
   2   8  10        3.16        2.16      1.34 o
   3   8  10        1.33        1.27      1.19 o
   4   8  10       35.96       33.29      2.36 o
   5   8  10       52.01       52.66      2.78 o
   6   8  10        6.48        6.71      1.84 o
   7   8  10       45.46       50.31      2.74 o
   0   9  10       88.43       81.12      3.88 o
   1   9  10        0.08        1.74      1.61 o
   2   9  10       78.62       72.37      7.71 o
   3   9  10        6.03        5.64      1.76 o
   4   9  10        4.44        3.30      1.69 o
   5   9  10       85.29       89.35      4.54 o
   6   9  10        1.07        1.81      1.58 o
  -2  -8  11        3.62        5.21      2.81 o
  -1  -8  11        7.61        7.64      3.94 o
   0  -8  11        7.62        9.53      3.91 o
  -4  -7  11        3.09        3.29      2.83 o
  -3  -7  11       21.31       23.13      3.75 o
  -2  -7  11       17.29       15.88      2.39 o
  -1  -7  11       24.67       29.71      2.73 o
   0  -7  11        0.96        1.00      3.43 o
   1  -7  11       29.58       35.95      5.16 o
   2  -7  11        6.04        7.77      4.29 o
   3  -7  11      156.75      166.20      8.31 o
  -5  -6  11        0.08        0.19      2.73 o
  -4  -6  11       15.43       16.65      3.54 o
  -3  -6  11        0.15        2.91      2.48 o
  -2  -6  11       61.55       63.58      3.22 o
  -1  -6  11       14.77       10.51      2.04 o
   0  -6  11       10.56        8.69      1.96 o
   1  -6  11        5.12        7.50      2.87 o
   2  -6  11        0.34       -2.17      2.17 o
   3  -6  11       97.88       87.77      6.02 o
   4  -6  11      117.52      124.80      7.31 o
  -6  -5  11        5.34        8.34      3.43 o
  -5  -5  11       11.11       11.04      3.32 o
  -4  -5  11        0.35       -0.35      2.46 o
  -3  -5  11       18.49       16.68      3.21 o
  -2  -5  11       74.19       79.67      3.29 o
  -1  -5  11       49.36       49.04      3.02 o
   0  -5  11       33.01       35.27      2.71 o
   1  -5  11      136.59      146.19      4.24 o
   2  -5  11        9.58       10.58      2.41 o
   3  -5  11       15.19       11.36      2.45 o
   4  -5  11        0.82        0.32      2.94 o
   5  -5  11      103.02      110.77      5.15 o
  -6  -4  11       46.01       46.63      3.50 o
  -5  -4  11       26.08       21.56      2.15 o
  -4  -4  11      127.02      139.60      4.90 o
  -3  -4  11        3.27        1.59      2.21 o
  -2  -4  11       30.20       33.82      3.75 o
  -1  -4  11        1.13       -0.46      1.38 o
   0  -4  11      178.25      182.85      5.13 o
   1  -4  11        2.48        1.71      1.11 o
   2  -4  11       31.91       31.69      2.77 o
   3  -4  11       10.17        7.97      3.70 o
   4  -4  11        2.88        5.64      2.14 o
   5  -4  11      146.42      160.36      4.76 o
   6  -4  11       96.48       91.63      4.78 o
  -6  -3  11        1.23        2.38      1.79 o
  -5  -3  11       63.65       56.65      3.57 o
  -4  -3  11        1.97        0.75      1.19 o
  -3  -3  11        5.63        6.42      1.37 o
  -2  -3  11       34.26       39.92      3.86 o
  -1  -3  11       81.37       83.05      7.11 o
   0  -3  11      180.98      186.72      5.06 o
   1  -3  11       14.09        9.20      2.45 o
   2  -3  11       71.35       72.21      2.30 o
   3  -3  11      258.78      260.31      6.81 o
   4  -3  11       13.06       15.11      3.32 o
   5  -3  11       16.34       12.55      2.37 o
   6  -3  11       32.61       40.03      4.59 o
   7  -3  11        3.85       -0.27      2.62 o
  -7  -2  11        7.14        2.73      2.10 o
  -6  -2  11        0.01        1.06      1.57 o
  -5  -2  11       78.52       75.38      3.80 o
  -4  -2  11       65.94       63.78      5.49 o
  -3  -2  11       68.35       64.28      2.66 o
  -2  -2  11       92.16       90.63      2.96 o
  -1  -2  11       46.09       48.13      2.19 o
   0  -2  11       44.85       45.14      2.50 o
   1  -2  11        3.39        2.88      1.47 o
   2  -2  11      173.15      171.51      3.54 o
   3  -2  11        2.74        3.02      1.09 o
   4  -2  11       38.76       43.41      5.21 o
   5  -2  11       44.70       44.60      2.65 o
   6  -2  11       12.97       14.37      2.40 o
   7  -2  11      156.93      194.18     18.19 o
   8  -2  11       24.69       23.99      4.18 o
  -7  -1  11       47.13       45.00      3.70 o
  -6  -1  11      116.79      115.71      7.81 o
  -5  -1  11        6.76        9.34      2.01 o
  -4  -1  11        5.78        3.31      1.49 o
  -3  -1  11      150.22      141.92      4.76 o
  -2  -1  11       21.36       14.11      2.46 o
  -1  -1  11       49.50       52.29      4.36 o
   0  -1  11       36.97       33.50      1.56 o
   1  -1  11      314.96      324.50      5.13 o
   2  -1  11      211.59      203.20      4.51 o
   3  -1  11        6.90        8.88      2.00 o
   4  -1  11      120.03      106.50      7.76 o
   5  -1  11      183.93      180.89      4.76 o
   6  -1  11        0.24        2.44      1.32 o
   7  -1  11       28.14       26.43      2.17 o
   8  -1  11      119.22      139.13      9.06 o
  -6   0  11        0.02        0.30      1.62 o
  -5   0  11        1.29        3.07      2.20 o
  -4   0  11        1.73        1.73      1.47 o
  -3   0  11      144.02      144.10      8.91 o
  -2   0  11      102.07      100.32      8.25 o
  -1   0  11      134.61      126.74      3.44 o
   0   0  11       43.74       38.43      2.75 o
   1   0  11       66.28       69.05      1.82 o
   2   0  11        6.43        6.41      1.01 o
   3   0  11       87.14       87.09      2.33 o
   4   0  11       95.43       93.35      2.71 o
   5   0  11        4.34        2.84      2.70 o
   6   0  11       21.94       21.68      2.20 o
   7   0  11       78.72       79.89      3.00 o
   8   0  11       26.90       28.90      2.83 o
  -6   1  11       23.84       20.67      2.54 o
  -5   1  11      131.11      135.22      4.90 o
  -4   1  11       58.10       62.57      3.34 o
  -3   1  11       38.41       39.68      6.46 o
  -2   1  11        6.64        5.21      2.52 o
  -1   1  11      107.74      102.12      3.08 o
   0   1  11        0.57        0.38      0.90 o
   1   1  11       38.96       33.91      2.05 o
   2   1  11        6.12        6.09      1.00 o
   3   1  11      471.46      473.04      6.46 o
   4   1  11      223.46      227.71      4.50 o
   5   1  11       52.03       55.90      2.20 o
   6   1  11      160.17      158.21      4.62 o
   7   1  11       39.58       38.26      2.82 o
   8   1  11        3.91        4.05      1.89 o
   9   1  11        8.62        5.13      4.53 o
  -6   2  11       32.02       25.92      2.68 o
  -5   2  11       17.83       14.15      5.13 o
  -4   2  11        2.05        3.02      1.67 o
  -3   2  11       28.59       28.88      2.50 o
  -2   2  11        1.48        0.86      1.25 o
  -1   2  11      125.47      125.25      5.16 o
   0   2  11       92.92       98.46      3.11 o
   1   2  11       65.47       62.39      2.02 o
   2   2  11       77.18       79.70      1.80 o
   3   2  11       13.87       15.24      1.28 o
   4   2  11        6.28        5.29      1.06 o
   5   2  11      160.36      163.74      3.79 o
   6   2  11       69.20       71.98      3.89 o
   7   2  11        4.75        6.57      1.88 o
   8   2  11       11.43       10.39      2.54 o
   9   2  11       64.41       59.52      4.83 o
  -5   3  11       38.09       32.46      4.70 o
  -4   3  11       71.38       68.69      3.57 o
  -3   3  11      151.33      185.69      6.83 o
  -2   3  11       17.54       17.94      2.94 o
  -1   3  11       98.25      107.64      4.10 o
   0   3  11        0.74        1.62      1.26 o
   1   3  11        4.54        4.04      0.91 o
   2   3  11       31.26       37.13      1.57 o
   3   3  11       26.91       26.14      1.90 o
   4   3  11        4.62        3.24      0.98 o
   5   3  11      267.24      277.45      5.76 o
   6   3  11      210.33      223.98      5.36 o
   7   3  11       73.96       74.57      3.43 o
   8   3  11      139.61      130.30      5.36 o
   9   3  11        1.85        1.23      3.25 o
  -5   4  11       12.57       13.71      2.42 o
  -4   4  11       46.76       45.64      3.22 o
  -3   4  11        5.83        4.60      1.76 o
  -2   4  11        0.15       -0.51      1.27 o
  -1   4  11       80.05       75.29      3.02 o
   0   4  11        0.23        1.24      1.05 o
   1   4  11       85.80       76.77      2.14 o
   2   4  11       16.97       18.14      1.28 o
   3   4  11        0.74        0.81      0.86 o
   4   4  11      141.63      145.39      3.20 o
   5   4  11        2.72        2.13      1.15 o
   6   4  11        1.68        1.89      1.12 o
   7   4  11       83.29       73.83      3.33 o
   8   4  11       51.17       50.47      5.06 o
   9   4  11        7.44        5.82      2.55 o
  -4   5  11       36.97       34.49      2.58 o
  -3   5  11       45.45       45.90      2.77 o
  -2   5  11       44.06       48.21      2.75 o
  -1   5  11       42.08       48.64      3.11 o
   0   5  11        2.44        1.80      1.11 o
   1   5  11      144.32      144.80      3.39 o
   2   5  11       14.95       11.24      1.20 o
   3   5  11       10.28       10.44      1.32 o
   4   5  11       30.08       34.24      3.18 o
   5   5  11       45.44       44.25      2.15 o
   6   5  11       12.81       11.68      1.56 o
   7   5  11       93.20       90.74      2.91 o
   8   5  11      129.65      128.25      4.45 o
  -3   6  11       15.71       15.95      2.14 o
  -2   6  11       15.23       15.36      2.19 o
  -1   6  11        0.67        1.56      1.42 o
   0   6  11        1.04        2.30      1.39 o
   1   6  11       99.69       98.46      3.60 o
   2   6  11        3.83        2.31      1.04 o
   3   6  11       60.37       54.78      2.47 o
   4   6  11        0.22        1.64      1.13 o
   5   6  11       21.39       21.34      2.48 o
   6   6  11       75.62       77.55      2.99 o
   7   6  11       12.72       10.13      1.72 o
   8   6  11        2.29       -0.63      3.36 o
  -2   7  11       18.13       20.70      2.91 o
  -1   7  11       90.54      102.25      6.84 o
   0   7  11        1.70        2.45      1.49 o
   1   7  11        0.21        0.78      1.34 o
   2   7  11        0.19        1.05      1.13 o
   3   7  11       87.01       91.50      4.97 o
   4   7  11        3.92        2.38      1.24 o
   5   7  11        5.33        3.82      1.78 o
   6   7  11        4.51        6.30      1.63 o
   7   7  11       28.68       26.53      2.27 o
   0   8  11        4.30        4.47      1.75 o
   1   8  11        3.38        2.63      2.08 o
   2   8  11        7.39        6.14      1.73 o
   3   8  11       53.24       59.85      3.98 o
   4   8  11       16.16       18.72      1.99 o
   5   8  11       14.30       13.17      2.15 o
   6   8  11        1.00       -1.32      2.51 o
   3   9  11       19.18       22.90      3.31 o
  -2  -7  12        5.39        9.68      2.23 o
  -1  -7  12        5.47        3.55      1.99 o
   0  -7  12       87.48       93.57      6.32 o
   1  -7  12       14.69       28.58      4.99 o
  -4  -6  12        3.54        2.21      3.13 o
  -3  -6  12        8.25        5.56      3.05 o
  -2  -6  12       26.20       25.48      2.57 o
  -1  -6  12        7.36        4.91      2.02 o
   0  -6  12       89.82       99.28      3.93 o
   1  -6  12        1.53       -2.24      3.62 o
   2  -6  12        4.53        2.73      2.51 o
   3  -6  12       62.73       72.76      5.78 o
  -5  -5  12        0.10       -1.89      2.73 o
  -4  -5  12       58.15       59.94      5.13 o
  -3  -5  12        7.83        9.64      3.13 o
  -2  -5  12       26.45       23.10      3.67 o
  -1  -5  12       68.46       75.97      4.72 o
   0  -5  12       85.13      109.51      4.15 o
   1  -5  12        5.94        7.44      1.85 o
   2  -5  12       98.58      102.12      3.78 o
   3  -5  12       24.44       19.89      3.99 o
   4  -5  12        6.41        6.34      3.59 o
  -5  -4  12       17.68       15.01      3.81 o
  -4  -4  12       22.86       23.37      3.89 o
  -3  -4  12       33.45       41.13      4.59 o
  -2  -4  12       30.44       37.43      4.21 o
  -1  -4  12       12.29       14.57      2.77 o
   0  -4  12       36.02       39.38      3.86 o
   1  -4  12       20.40       21.67      2.35 o
   2  -4  12      100.98      113.38      4.52 o
   3  -4  12       25.28       20.15      3.18 o
   4  -4  12       26.42       44.07      4.91 o
   5  -4  12       57.64       69.36      5.72 o
  -6  -3  12       13.87       10.92      2.54 o
  -5  -3  12       65.88       69.41      4.59 o
  -4  -3  12       10.36        5.03      1.57 o
  -3  -3  12        3.76        5.61      2.73 o
  -2  -3  12      108.86      108.77      5.94 o
  -1  -3  12       23.32       22.67      3.37 o
   0  -3  12       66.62       73.97      3.27 o
   1  -3  12       71.98       66.05      3.17 o
   2  -3  12      266.72      298.74      7.12 o
   3  -3  12        0.64       -1.83      1.83 o
   4  -3  12       25.90       22.36      2.69 o
   5  -3  12       45.50       39.40      4.83 o
   6  -3  12        7.07        8.10      3.72 o
  -6  -2  12        1.42        1.05      2.00 o
  -5  -2  12       18.77       16.56      4.01 o
  -4  -2  12        0.56        1.68      1.56 o
  -3  -2  12       39.72       40.87      3.83 o
  -2  -2  12       31.39       35.72      2.24 o
  -1  -2  12       81.53       85.48      5.13 o
   0  -2  12       38.27       44.59      2.52 o
   1  -2  12       33.94       35.80      5.18 o
   2  -2  12       32.90       31.17      3.21 o
   3  -2  12       53.80       55.71      2.21 o
   4  -2  12       75.96       74.71      3.23 o
   5  -2  12       68.49       55.84      4.94 o
   6  -2  12       27.99       20.81      4.10 o
   7  -2  12       44.83       60.46      5.91 o
  -6  -1  12        1.30        2.43      2.09 o
  -5  -1  12        0.01        0.05      2.16 o
  -4  -1  12       16.82       14.13      2.31 o
  -3  -1  12       97.31      106.15      4.34 o
  -2  -1  12        0.81        0.99      1.13 o
  -1  -1  12        0.79        3.30      1.20 o
   0  -1  12       78.16       81.75      4.94 o
   1  -1  12       38.61       40.16      2.56 o
   2  -1  12       40.63       42.67      2.33 o
   3  -1  12       86.39       87.17      4.24 o
   4  -1  12      393.83      440.14      8.88 o
   5  -1  12        2.95        1.16      2.05 o
   6  -1  12        0.54        1.88      2.27 o
   7  -1  12       25.36       18.20      3.07 o
  -6   0  12        0.08        1.35      2.17 o
  -5   0  12       41.48       46.00      4.74 o
  -4   0  12       17.50       17.82      3.71 o
  -3   0  12       12.14        6.34      2.91 o
  -2   0  12       35.21       38.65      2.84 o
  -1   0  12       33.26       37.78      2.14 o
   0   0  12      116.04      123.61      3.52 o
   1   0  12       34.25       33.51      2.26 o
   2   0  12        9.79       10.84      1.37 o
   3   0  12       54.61       54.08      3.14 o
   4   0  12       33.83       36.39      3.80 o
   5   0  12       75.81       83.40      4.23 o
   6   0  12       66.86       60.99      8.99 o
   7   0  12       60.05       54.84      4.12 o
   8   0  12        8.41        8.66      3.64 o
  -5   1  12       11.26        7.30      2.09 o
  -4   1  12        2.00        0.42      1.64 o
  -3   1  12       14.69       10.81      2.04 o
  -2   1  12       35.67       34.43      2.73 o
  -1   1  12       41.24       48.48      2.91 o
   0   1  12       62.48       60.78      2.64 o
   1   1  12       11.05       11.60      1.87 o
   2   1  12       48.75       49.48      1.86 o
   3   1  12       13.88       14.15      1.52 o
   4   1  12        0.22       -0.05      1.10 o
   5   1  12       96.47       98.97      3.20 o
   6   1  12      297.51      332.09      8.85 o
   7   1  12        1.64        0.23      2.10 o
   8   1  12        3.54        6.64      3.27 o
  -5   2  12       23.30       22.36      3.79 o
  -4   2  12        9.83       13.11      4.89 o
  -3   2  12       38.77       39.02      3.02 o
  -2   2  12       31.05       29.50      2.66 o
  -1   2  12       21.09       16.30      2.12 o
   0   2  12       53.21       55.61      2.50 o
   1   2  12        0.37        0.11      0.85 o
   2   2  12      295.02      322.71      7.83 o
   3   2  12        0.83        0.70      0.92 o
   4   2  12        1.31        2.13      1.02 o
   5   2  12       40.47       44.57      2.48 o
   6   2  12       23.21       21.39      2.88 o
   7   2  12       39.61       47.20      3.97 o
   8   2  12       61.92       55.06      5.48 o
  -4   3  12        7.47        8.77      2.13 o
  -3   3  12        0.03       -0.25      3.18 o
  -2   3  12       20.50       15.94      2.25 o
  -1   3  12       80.95       74.57      3.65 o
   0   3  12       56.21       51.26      2.59 o
   1   3  12        8.17       11.57      1.28 o
   2   3  12       84.34       73.05      2.36 o
   3   3  12        0.30        0.86      0.95 o
   4   3  12       32.89       36.61      2.00 o
   5   3  12        1.05        1.07      1.17 o
   6   3  12       10.58       11.47      3.10 o
   7   3  12       87.80       81.94      5.72 o
   8   3  12       85.74       74.25      5.80 o
  -4   4  12        0.55       -0.40      1.83 o
  -3   4  12        1.83        3.55      3.77 o
  -2   4  12       34.23       33.41      2.48 o
  -1   4  12       12.07       10.81      1.72 o
   0   4  12        7.28        5.16      1.52 o
   1   4  12       89.73       91.44      2.87 o
   2   4  12       29.83       26.72      1.53 o
   3   4  12        4.24        4.69      1.53 o
   4   4  12      251.16      267.50      5.61 o
   5   4  12        0.22       -0.95      1.09 o
   6   4  12        0.76       -0.31      1.60 o
   7   4  12       30.40       22.21      3.91 o
   8   4  12        3.31        6.37      3.27 o
  -3   5  12       40.48       42.22      2.92 o
  -2   5  12        4.92        3.37      1.54 o
  -1   5  12       10.82       16.90      1.99 o
   0   5  12       32.59       33.00      3.63 o
   1   5  12      132.03      135.28      5.02 o
   2   5  12       17.05       16.05      1.98 o
   3   5  12       10.65       12.69      1.57 o
   4   5  12       23.82       21.48      2.24 o
   5   5  12        4.84        4.31      1.36 o
   6   5  12        2.22        1.98      1.26 o
   7   5  12        1.45        0.40      1.29 o
  -2   6  12        0.96        2.41      1.69 o
  -1   6  12        0.06        0.85      1.42 o
   0   6  12       42.66       51.00      3.00 o
   1   6  12        0.67        1.43      1.38 o
   2   6  12        1.73        3.30      1.34 o
   3   6  12      143.80      151.25      4.07 o
   4   6  12       43.82       46.89      3.05 o
   5   6  12        2.12        3.64      1.68 o
   6   6  12       70.43       71.64      2.98 o
   7   6  12        1.27       -0.37      1.41 o
  -1   7  12       52.27       58.89      3.46 o
   0   7  12       15.77       11.99      2.10 o
   1   7  12       22.50       21.79      2.78 o
   2   7  12       39.46       41.34      3.37 o
   3   7  12       75.53       91.03      3.31 o
   4   7  12        1.03        1.98      1.55 o
   5   7  12        7.90        6.98      2.24 o
   6   7  12        6.41        6.37      2.94 o
   2   8  12       28.60       29.82      3.64 o
   3   8  12        5.95        8.95      2.01 o
   4   8  12        0.43        2.57      1.91 o
  -2  -6  13        0.48        1.35      2.91 o
  -1  -6  13       32.03       40.11      3.15 o
   0  -6  13        0.08       -3.29      3.29 o
   1  -6  13        0.00        2.02      3.91 o
  -3  -5  13        0.01        1.05      2.86 o
  -2  -5  13        0.30        0.97      2.75 o
  -1  -5  13       35.40       38.64      2.93 o
   0  -5  13       29.71       29.42      3.98 o
   1  -5  13      110.74      139.78      7.29 o
   2  -5  13       50.90       54.87      5.88 o
   3  -5  13       26.83       19.22      4.13 o
  -4  -4  13        0.26        0.22      2.83 o
  -3  -4  13       53.55       65.85      5.29 o
  -2  -4  13      110.90      133.44      6.99 o
  -1  -4  13        0.06       -0.27      2.43 o
   0  -4  13        0.67        1.00      1.87 o
   1  -4  13       50.62       53.43      3.19 o
   2  -4  13        8.08        5.46      2.41 o
   3  -4  13        5.72        5.10      3.24 o
   4  -4  13       33.52       27.45      4.45 o
  -4  -3  13        0.89        2.86      3.00 o
  -3  -3  13        0.08        5.69      2.83 o
  -2  -3  13       19.92       21.46      3.70 o
  -1  -3  13       17.49       11.04      3.05 o
   0  -3  13        1.19       -0.31      1.62 o
   1  -3  13      112.57      117.39      4.27 o
   2  -3  13       32.80       36.44      2.37 o
   3  -3  13      136.87      149.31      7.37 o
   4  -3  13       26.62       29.58      4.48 o
   5  -3  13       68.16       77.06      5.86 o
  -5  -2  13       10.14        6.33      2.66 o
  -4  -2  13        0.74        0.16      1.72 o
  -3  -2  13      124.43      118.71      5.21 o
  -2  -2  13        7.25        6.18      2.75 o
  -1  -2  13      143.02      155.00      7.15 o
   0  -2  13       46.72       45.45      4.13 o
   1  -2  13       10.91       14.20      2.24 o
   2  -2  13        0.08        2.32      1.30 o
   3  -2  13       39.14       38.01      2.37 o
   4  -2  13        4.56        6.90      2.37 o
   5  -2  13        2.66        8.07      3.51 o
   6  -2  13       20.03       11.93      3.67 o
  -5  -1  13       15.67       15.91      2.67 o
  -4  -1  13        2.86        3.20      2.24 o
  -3  -1  13       32.07       35.43      3.03 o
  -2  -1  13       17.04       13.02      1.79 o
  -1  -1  13        9.67        7.50      2.73 o
   0  -1  13       20.25       16.60      3.05 o
   1  -1  13       74.88       73.21      5.47 o
   2  -1  13       10.24        8.19      1.45 o
   3  -1  13      173.04      177.13      4.52 o
   4  -1  13       23.38       23.50      2.41 o
   5  -1  13       71.20       85.98      3.64 o
   6  -1  13       28.29       28.99      3.51 o
  -5   0  13        6.36        6.70      3.99 o
  -4   0  13       49.10       48.23      3.46 o
  -3   0  13       29.79       25.25      3.82 o
  -2   0  13        3.25        3.36      1.76 o
  -1   0  13      121.06      116.68      3.67 o
   0   0  13       46.97       41.58      2.96 o
   1   0  13      230.66      271.62      9.85 o
   2   0  13        5.68        8.23      1.39 o
   3   0  13       31.92       36.78      4.23 o
   4   0  13        1.78        1.35      1.40 o
   5   0  13        3.64        2.19      3.05 o
   6   0  13        2.02        0.58      2.52 o
   7   0  13        0.17       -0.27      3.02 o
  -4   1  13       52.68       54.45      7.06 o
  -3   1  13       67.72       73.70      3.99 o
  -2   1  13       78.50       79.22      4.05 o
  -1   1  13       17.71       20.17      2.18 o
   0   1  13       64.98       64.12      2.75 o
   1   1  13        2.30        2.94      1.60 o
   2   1  13       37.49       38.95      2.29 o
   3   1  13      146.30      153.78      3.76 o
   4   1  13       11.76        9.17      1.72 o
   5   1  13      139.10      148.78      4.82 o
   6   1  13        3.95        0.61      4.25 o
   7   1  13        2.63        1.92      3.18 o
  -4   2  13       49.38       53.31      4.94 o
  -3   2  13       10.48        9.26      2.70 o
  -2   2  13       16.26       18.16      5.47 o
  -1   2  13      102.69      105.04      5.24 o
   0   2  13       58.10       59.25      2.71 o
   1   2  13       82.39       80.58      3.80 o
   2   2  13       43.92       34.74      2.47 o
   3   2  13      126.73      140.07      3.17 o
   4   2  13        0.72        2.15      1.48 o
   5   2  13       41.79       44.03      3.40 o
   6   2  13       10.57        7.58      2.66 o
   7   2  13        5.25        4.83      3.27 o
  -3   3  13       37.86       40.47      3.40 o
  -2   3  13       88.09      101.44      7.80 o
  -1   3  13      137.67      154.92      5.49 o
   0   3  13      145.27      160.11      6.07 o
   1   3  13       31.31       30.07      1.96 o
   2   3  13       59.71       67.15      3.09 o
   3   3  13        6.03        7.90      1.71 o
   4   3  13       36.40       35.21      2.11 o
   5   3  13      202.21      203.93      5.49 o
   6   3  13        5.46        2.53      1.76 o
   7   3  13       75.70       84.86      6.10 o
  -3   4  13       27.66       29.85      2.63 o
  -2   4  13       45.00       49.38      3.02 o
  -1   4  13        8.75        7.98      2.32 o
   0   4  13        0.25        1.74      1.38 o
   1   4  13      131.44      138.04      3.68 o
   2   4  13       82.46       89.27      3.84 o
   3   4  13      109.74      111.69      3.99 o
   4   4  13        1.31        2.27      1.46 o
   5   4  13       11.42       10.14      1.61 o
   6   4  13        0.22        0.95      1.68 o
   7   4  13       30.37       23.75      4.10 o
  -2   5  13        1.09        4.94      1.82 o
  -1   5  13       59.92       61.77      3.30 o
   0   5  13      150.83      177.19      5.16 o
   1   5  13       87.75       99.73      3.84 o
   2   5  13       70.99       75.51      2.96 o
   3   5  13       48.67       55.55      3.25 o
   4   5  13       52.16       60.73      3.27 o
   5   5  13       11.60       10.07      2.26 o
   6   5  13       16.46       12.97      1.94 o
  -1   6  13       28.45       29.84      4.57 o
   0   6  13       16.93       18.91      2.42 o
   1   6  13        0.61        2.61      1.62 o
   2   6  13        2.30        2.12      1.59 o
   3   6  13       29.83       30.26      3.20 o
   4   6  13       27.34       29.88      3.16 o
   5   6  13      124.54      124.52     10.63 o
   6   6  13        4.45        3.21      3.89 o
   1   7  13       42.12       38.36      3.59 o
   2   7  13      236.87      271.57     12.67 o
   3   7  13       15.95       18.36      2.99 o
   4   7  13       17.49       18.49      3.19 o
   0  -5  14       21.20       11.07      3.16 o
  -2  -4  14       29.80       31.60      4.48 o
  -1  -4  14        6.86       -0.49      2.83 o
   0  -4  14        1.69        2.14      1.95 o
   1  -4  14       24.74       25.90      2.79 o
   2  -4  14       15.32       13.66      4.18 o
   3  -4  14        4.53        9.70      2.71 o
  -3  -3  14       63.52       79.08      5.94 o
  -2  -3  14       16.84       24.53      4.10 o
  -1  -3  14        4.67        4.51      2.94 o
   0  -3  14      111.25      121.80      6.61 o
   1  -3  14       57.58       59.67      3.37 o
   2  -3  14        5.73        1.57      2.32 o
   3  -3  14       28.27       23.45      4.02 o
   4  -3  14        5.75        1.08      3.27 o
  -3  -2  14        8.95       16.03      3.67 o
  -2  -2  14        3.90        3.13      2.78 o
  -1  -2  14        1.77       -2.40      2.40 o
   0  -2  14       21.66       23.67      3.86 o
   1  -2  14       36.38       40.95      4.47 o
   2  -2  14        4.69        4.91      2.14 o
   3  -2  14       10.92       11.77      1.90 o
   4  -2  14       72.38       66.04      5.42 o
   5  -2  14        0.03       -1.38      3.08 o
  -3  -1  14        6.24        4.65      2.16 o
  -2  -1  14        6.17        7.21      3.18 o
  -1  -1  14      112.56      127.39      6.77 o
   0  -1  14       53.73       61.40      4.99 o
   1  -1  14        8.56        9.47      2.97 o
   2  -1  14      171.01      172.39      5.17 o
   3  -1  14       52.52       49.22      2.68 o
   4  -1  14        0.01        0.90      2.94 o
   5  -1  14        3.45        1.54      3.05 o
  -3   0  14       31.58       37.52      3.37 o
  -2   0  14       31.29       26.19      2.88 o
  -1   0  14        0.35        4.04      1.79 o
   0   0  14        8.71        4.48      2.78 o
   1   0  14        1.44        2.67      2.59 o
   2   0  14        0.03       -0.36      2.32 o
   3   0  14       59.98       54.47      2.79 o
   4   0  14        6.28        4.13      1.72 o
   5   0  14        2.26        1.70      2.91 o
   6   0  14      100.86      112.68      6.99 o
  -3   1  14       47.58       58.10      4.03 o
  -2   1  14      627.89      684.24     19.73 o
  -1   1  14       12.45       10.69      1.85 o
   0   1  14        3.80        3.20      1.85 o
   1   1  14       91.46      114.33      6.42 o
   2   1  14      110.44      119.53      5.12 o
   3   1  14        8.15        6.95      1.79 o
   4   1  14      136.95      129.75      4.34 o
   5   1  14       60.67       65.48      5.21 o
   6   1  14        0.63        0.24      2.94 o
  -3   2  14        1.33       -0.64      2.04 o
  -2   2  14       18.78       19.34      3.25 o
  -1   2  14       51.96       47.76      3.56 o
   0   2  14       16.83       17.67      3.40 o
   1   2  14        1.68        1.76      2.13 o
   2   2  14        0.37        0.42      1.89 o
   3   2  14       24.10       29.50      3.23 o
   4   2  14       27.14       30.56      3.46 o
   5   2  14       61.19       54.99      3.17 o
   6   2  14        0.49       -1.62      2.64 o
  -2   3  14        7.86        5.92      2.44 o
  -1   3  14      181.63      207.33      5.58 o
   0   3  14      362.09      422.27     18.60 o
   1   3  14        0.63        2.75      1.88 o
   2   3  14        2.83        4.16      1.83 o
   3   3  14       57.81       61.27      3.24 o
   4   3  14      111.06      121.24      6.64 o
   5   3  14        2.20        0.37      1.79 o
   6   3  14       46.95       38.73      4.67 o
  -1   4  14        1.32        1.81      1.70 o
   0   4  14       36.22       35.08      2.97 o
   1   4  14       12.13       15.54      2.15 o
   2   4  14        3.13        7.19      2.18 o
   3   4  14       12.69        9.17      2.18 o
   4   4  14        0.11        1.58      1.94 o
   5   4  14       26.83       28.91      4.13 o
   6   4  14       58.28       55.26      4.52 o
   0   5  14       47.93       44.38      3.16 o
   1   5  14      385.38      436.33     11.36 o
   2   5  14       83.81      103.02      5.06 o
   3   5  14       14.62       20.28      2.84 o
   4   5  14        0.10        1.18      1.87 o
   5   5  14       29.40       30.45      3.17 o
   2   6  14       61.40       68.81      4.56 o
   3   6  14        1.83        7.48      3.91 o
   0  -3  15       74.15       77.73      5.72 o
   1  -3  15        4.82        3.48      2.97 o
  -1  -2  15       29.26       27.39      4.29 o
   0  -2  15       75.64       95.38      6.05 o
   1  -2  15        5.54        8.20      3.35 o
   2  -2  15       36.26       43.75      5.55 o
   3  -2  15       14.15       14.35      2.78 o
  -1  -1  15       24.67       32.95      4.62 o
   0  -1  15       20.75       19.68      3.89 o
   1  -1  15       22.15       16.14      3.78 o
   2  -1  15       55.92       57.54      3.30 o
   3  -1  15       43.75       57.16      2.78 o
   4  -1  15       21.11       23.83      4.26 o
  -2   0  15       72.52       80.46      6.50 o
  -1   0  15       40.77       47.23      5.07 o
   0   0  15        1.97        1.46      2.91 o
   1   0  15       25.69       24.10      3.99 o
   2   0  15       96.15      115.30      6.50 o
   3   0  15        1.41        0.73      2.13 o
   4   0  15       61.47       67.55      3.52 o
  -1   1  15       49.54       51.25      7.53 o
   0   1  15        2.24       -2.59      2.59 o
   1   1  15       35.34       36.65      4.56 o
   2   1  15       47.63       54.20      5.34 o
   3   1  15       15.28       17.38      3.59 o
   4   1  15       21.14       22.00      3.66 o
  -1   2  15        4.03       -0.23      2.07 o
   0   2  15       33.11       32.36      3.26 o
   1   2  15       70.95       75.11      4.14 o
   2   2  15        1.47       -0.81      2.86 o
   3   2  15       37.43       50.77      5.21 o
   4   2  15       71.79       80.37      5.51 o
   0   3  15      229.60      269.44     10.09 o
   1   3  15        3.26        3.47      3.29 o
   2   3  15        7.29        7.23      3.70 o
   3   3  15       42.02       51.42      5.45 o
   4   3  15       53.39       51.12      5.07 o
   1   4  15        4.78        6.88      4.16 o
   2   4  15        7.73        6.02      2.52 o
   3   4  15       50.15       46.77      5.30 o
 
